# Supplementary material for: Genetic basis and adaptation trajectory of soybean from its temperate origin to tropics
Source: Nat Commun. 2021 Sep 14;12:5445. doi: 10.1038/s41467-021-25800-3 (PMC8440769; doi:10.1038/s41467-021-25800-3)
Supplement: Supplementary file 2 — Supplementary Data 1 [file 41467_2021_25800_MOESM2_ESM.xlsx]

## Sheet: Sheet1
Supplementary Data 1. The 329 requenced aceessions.
Accessions	Categorie	Origins
SDW_1	Wild	Jiangxi, China
SDW_5	Wild	Jiangxi, China
SDW_6	Wild	Jiangxi, China
SDW_7	Wild	Jiangxi, China
SDW_8	Wild	Jiangxi, China
SDW_12	Wild	Jiangxi, China
SDW_14	Wild	Jiangxi, China
SDW_15	Wild	Jiangxi, China
SDW_18	Wild	Jiangxi, China
SDW_26	Wild	Jiangxi, China
SDW_28	Wild	Jiangxi, China
SDW_30	Wild	Jiangxi, China
SDW_31	Wild	Jiangxi, China
SDW_32	Wild	Jiangxi, China
SDW_33	Wild	Jiangxi, China
SDW_34	Wild	Jiangxi, China
SDW_35	Wild	Jiangxi, China
SDW_39	Wild	Jiangxi, China
SDW_61	Wild	Guangxi, China
SDW_62	Wild	Guangxi, China
SDW_67	Wild	Guangxi, China
SDW_68	Wild	Guangxi, China
SDW_78	Wild	Guangxi, China
SDW_79	Wild	Guangxi, China
SDW_89	Wild	Guangxi, China
SDW_115	Wild	Fujian, China
SDW_117	Wild	Fujian, China
SDW_120	Wild	Fujian, China
SDW_121	Wild	Fujian, China
SDW_122	Wild	Fujian, China
SDW_131	Wild	Guangdong, China
SDW_139	Wild	Guangdong, China
SDW_171	Wild	Guangdong, China
SDW_177	Wild	Guangdong, China
SDW_185	Wild	Guangdong, China
SDW_192	Wild	Hunan, China
SDW_199	Wild	Hunan, China
WJ_1	Wild	Japan
WJ_3	Wild	Japan
WJ_5	Wild	Japan
WJ_6	Wild	Japan
WJ_7	Wild	Japan
WJ_9	Wild	Japan
WJ_10	Wild	Japan
WJ_11	Wild	Japan
WJ_12	Wild	Japan
WJ_13	Wild	Japan
WJ_18	Wild	Japan
WJ_19	Wild	Japan
WJ_20	Wild	Japan
WJ_21	Wild	Japan
WJ_22	Wild	Japan
WJ_23	Wild	Japan
WJ_24	Wild	Japan
WJ_27	Wild	Japan
WJ_28	Wild	Japan
WJ_33	Wild	Japan
WJ_36	Wild	Japan
WJ_37	Wild	Japan
WJ_38	Wild	Japan
WJ_39	Wild	Japan
WJ_40	Wild	Japan
WJ_41	Wild	Japan
WJ_42	Wild	Japan
WJ_43	Wild	Japan
WJ_44	Wild	Japan
WJ_45	Wild	Japan
WJ_46	Wild	Japan
WJ_47	Wild	Japan
WJ_48	Wild	Japan
WJ_50	Wild	Japan
WJ_52	Wild	Japan
WJ_53	Wild	Japan
WJ_54	Wild	Japan
WJ_59	Wild	Japan
WJ_66	Wild	Japan
WJ_67	Wild	Japan
WJ_70	Wild	Japan
WJ_71	Wild	Japan
WJ_72	Wild	Japan
WJ_73	Wild	Japan
WJ_74	Wild	Japan
WJ_75	Wild	Japan
WJ_76	Wild	Japan
WJ_77	Wild	Japan
WJ_78	Wild	Japan
WJ_84	Wild	Japan
WJ_85	Wild	Japan
WJ_89	Wild	Japan
WJ_90	Wild	Japan
WJ_92	Wild	Japan
WJ_98	Wild	Japan
WJ_99	Wild	Japan
WJ_106	Wild	Japan
WK_2	Wild	Korea
WK_3	Wild	Korea
WK_5	Wild	Korea
WK_6	Wild	Korea
WK_13	Wild	Korea
WK_19	Wild	Korea
WK_35	Wild	Korea
WK_50	Wild	Korea
WK_51	Wild	Korea
WK_55	Wild	Korea
WK_57	Wild	Korea
WK_61	Wild	Korea
WK_63	Wild	Korea
WK_74	Wild	Korea
WK_81	Wild	Korea
WK_85	Wild	Korea
GDL051	Landrace	Guangdong, China
SD228	Landrace	Brazil
SD229	Landrace	Brazil
SD241	Landrace	Brazil
ZK1818	Landrace	Brazil
ZK1819	Landrace	Brazil
ZK1820	Landrace	Brazil
ZK1834	Landrace	Brazil
ZK1835	Landrace	Brazil
ZK1836	Landrace	Guangdong, China
ZK1839	Landrace	Brazil
ZK1840	Landrace	Brazil
ZK1841	Landrace	Brazil
ZK1842	Landrace	Brazil
ZK1843	Landrace	Brazil
ZK1845	Landrace	Brazil
ZK1846	Landrace	Brazil
ZK1847	Landrace	Brazil
ZK1848	Landrace	Brazil
ZK1849	Landrace	Brazil
ZK1850	Landrace	Brazil
ZK1852	Landrace	Brazil
ZK1853	Landrace	Brazil
ZK1855	Landrace	Brazil
ZK1859	Landrace	Brazil
ZK1863	Landrace	Australia
ZK1864	Landrace	Australia
ZK1867	Landrace	Thailand
ZK1869	Landrace	Thailand
ZK1870	Landrace	Thailand
ZK1871	Landrace	Thailand
ZK1875	Landrace	Thailand
ZK1923	Landrace	Brazil
ZK1929	Landrace	Brazil
ZK1931	Landrace	Brazil
ZK1932	Landrace	Brazil
ZK1937	Landrace	Brazil
ZK1939	Landrace	Brazil
ZK1940	Landrace	Brazil
ZK1941	Landrace	Brazil
ZK1956	Landrace	Brazil
ZK336	Landrace	Brazil
ZK785	Landrace	Peru
ZK787	Landrace	Brazil
ZK800	Landrace	Brazil
GDC016	Cultivar	Fujian, China
IN04	Cultivar	India
MY01	Cultivar	Myanmar
MY02	Cultivar	Myanmar
MY03	Cultivar	Myanmar
MY11	Cultivar	Myanmar
MY19	Cultivar	Myanmar
MY23	Cultivar	Myanmar
MY28	Cultivar	Myanmar
MY32	Cultivar	Myanmar
PK02	Cultivar	Pakistan
SD118	Cultivar	India
SD130	Cultivar	Myanmar
SD132	Cultivar	Myanmar
SD163	Cultivar	Yunnan, China
SD168	Cultivar	Yunnan, China
SD174	Cultivar	Yunnan, China
SD177	Cultivar	Yunnan, China
SD197	Cultivar	Yunnan, China
SD217	Cultivar	Yunnan, China
SD221	Cultivar	Yunnan, China
SD222	Cultivar	Goias, Brazil
SD223	Cultivar	Brazil
SD226	Cultivar	Brazil
SD230	Cultivar	Brazil
SD231	Cultivar	Brazil
SD232	Cultivar	Brazil
SD233	Cultivar	Brazil
SD234	Cultivar	Brazil
SD235	Cultivar	Brazil
SD236	Cultivar	Brazil
SD237	Cultivar	Brazil
SD239	Cultivar	Brazil
SD242	Cultivar	Brazil
SD246	Cultivar	India
SD250	Cultivar	Nagaland, India
SD254	Cultivar	Bagmati, Nepal
SD256	Cultivar	Maharashtra, India
SD258	Cultivar	India
sd259	Cultivar	Uttar Pradesh, India
SD260	Cultivar	Uttar Pradesh, India
SD261	Cultivar	India
SD262	Cultivar	Bihar, India
SD263	Cultivar	Maharashtra, India
SD264	Cultivar	India
SD265	Cultivar	Bihar, India
SD268	Cultivar	Maharashtra, India
SD269	Cultivar	Jammu and Kashmir, India
SD271	Cultivar	Maharashtra, India
SD272	Cultivar	India
SD273	Cultivar	Sikkim, India
SD280	Cultivar	Pakistan
SD285	Cultivar	Malaysia
SD286	Cultivar	Malaysia
SD287	Cultivar	Philippines
SD288	Cultivar	Philippines
SD289	Cultivar	Luzon, Philippines
SD290	Cultivar	Philippines, Luzon
SD291	Cultivar	Luzon, Philippines
SD292	Cultivar	Luzon, Philippines
SD293	Cultivar	Luzon, Philippines
SD294	Cultivar	Papua New Guinea
SD295	Cultivar	Luzon, Philippines
SD296	Cultivar	Luzon, Philippines
SD299	Cultivar	Anhui, China
SD300	Cultivar	Anhui, China
SD301	Cultivar	Guangxi, China
SD302	Cultivar	Guangxi, China
SD303	Cultivar	Guangxi, China
SD304	Cultivar	Guangxi, China
SD306	Cultivar	Guangxi, China
SD307	Cultivar	Guangzhou, China
SD308	Cultivar	Guangzhou, China
SD310	Cultivar	Guangzhou, China
SD312	Cultivar	Guangzhou, China
SD313	Cultivar	Guangzhou, China
SD314	Cultivar	Guangxi, China
SD315	Cultivar	Guangxi, China
SD316	Cultivar	Guangxi, China
SD317	Cultivar	Guangxi, China
SD318	Cultivar	Guangxi, China
SD319	Cultivar	Guangxi, China
SD320	Cultivar	Guangxi, China
SD322	Cultivar	Brazil
SD323	Cultivar	Brazil
SD324	Cultivar	Guangxi, China
SD325	Cultivar	Guangxi, China
SD331	Cultivar	Guangxi, China
SD332	Cultivar	Guangxi, China
SD334	Cultivar	Guangxi, China
SD337	Cultivar	Guangxi, China
TL01	Cultivar	Thailand
TL04	Cultivar	Thailand
TL07	Cultivar	Thailand
TL08	Cultivar	Thailand
TL09	Cultivar	Thailand
TL10	Cultivar	Thailand
TL11	Cultivar	Thailand
TL12	Cultivar	Thailand
TL13	Cultivar	Thailand
TL14	Cultivar	Thailand
TL15	Cultivar	Thailand
YN02	Cultivar	Yunnan, China
YN03	Cultivar	Yunnan, China
YN07	Cultivar	Yunnan, China
YN08	Cultivar	Yunnan, China
YN09	Cultivar	Yunnan, China
YN10	Cultivar	Yunnan, China
YN13	Cultivar	Yunnan, China
YN14	Cultivar	Yunnan, China
YN16	Cultivar	Yunnan, China
YN17	Cultivar	Yunnan, China
YN19	Cultivar	Yunnan, China
YN22	Cultivar	Yunnan, China
YN24	Cultivar	Yunnan, China
YN27	Cultivar	Yunnan, China
YN28	Cultivar	Yunnan, China
YN29	Cultivar	Yunnan, China
YN32	Cultivar	Yunnan, China
YN33	Cultivar	Yunnan, China
YN42	Cultivar	Yunnan, China
YN43	Cultivar	Yunnan, China
YN54	Cultivar	Yunnan, China
YN55	Cultivar	Yunnan, China
YN56	Cultivar	Yunnan, China
YN58	Cultivar	Yunnan, China
YN60	Cultivar	Yunnan, China
ZK145	Cultivar	Guangdong, China
ZK1768	Cultivar	Thailand
ZK1769	Cultivar	Thailand
ZK1771	Cultivar	Yunnan, China
ZK1774	Cultivar	Myanmar
ZK1775	Cultivar	Myanmar
ZK1776	Cultivar	Myanmar
ZK1777	Cultivar	Myanmar
ZK1779	Cultivar	Myanmar
ZK1780	Cultivar	Myanmar
ZK1782	Cultivar	Myanmar
ZK1783	Cultivar	Myanmar
ZK1785	Cultivar	Fujian, China
ZK1786	Cultivar	Fujian, China
ZK1788	Cultivar	Guangxi, China
ZK1789	Cultivar	Fujian, China
ZK1790	Cultivar	Fujian, China
ZK1802	Cultivar	Fujian, China
ZK1805	Cultivar	Fujian, China
ZK1806	Cultivar	Guangxi, China
ZK1814	Cultivar	Sudan
ZK1815	Cultivar	Sudan
ZK1821	Cultivar	Brazil
ZK1823	Cultivar	Guangdong, China
ZK1824	Cultivar	Guangdong, China
ZK1837	Cultivar	Guangdong, China
ZK1838	Cultivar	Brazil
ZK1851	Cultivar	Brazil
ZK1854	Cultivar	Brazil
ZK1856	Cultivar	Brazil
ZK1857	Cultivar	Brazil
ZK1861	Cultivar	Nigeria
ZK1862	Cultivar	Nigeria
ZK1865	Cultivar	Thailand
ZK1866	Cultivar	Thailand
ZK1868	Cultivar	Thailand
ZK1872	Cultivar	Thailand
ZK1873	Cultivar	Thailand
ZK1874	Cultivar	Thailand
ZK1885	Cultivar	Philippines
ZK1886	Cultivar	Venezuela
ZK1888	Cultivar	Brazil
ZK1926	Cultivar	Brazil
ZK1927	Cultivar	Brazil
ZK1930	Cultivar	Brazil
ZK1933	Cultivar	Brazil
ZK1936	Cultivar	Brazil
