# Supplementary material for: Genetic basis and adaptation trajectory of soybean from its temperate origin to tropics
Source: Nat Commun. 2021 Sep 14;12:5445. doi: 10.1038/s41467-021-25800-3 (PMC8440769; doi:10.1038/s41467-021-25800-3)
Supplement: Supplementary file 3 — Supplementary Data 2 [file 41467_2021_25800_MOESM3_ESM.xlsx]

## Sheet: Sheet1
Supplementary Data 2. Haplotypes of Tof16 and J.
Accessions	Tof16	Alleles of Tof16	J	Alleles of J	Categorie	Origins
CRX003910	H1	Tof16	H21	j920	Cultivar	Taiwan, China
CRX003911	H15	Tof16	H28	J	Cultivar	Heilongjiang,China
CRX003912	H1	Tof16	H21	j920	Cultivar	Heilongjiang, China
CRX003913	H11	tof16-2	H10	J	Cultivar	Iowa, USA
CRX003914	H1	Tof16	H21	j920	Landrace	Anhui, China
CRX003915	H11	tof16-2	H21	j920	Landrace	Anhui, China
CRX003916	H1	Tof16	H21	j920	Landrace	Anhui, China
CRX003917	NA	NA	NA	j920	Landrace	Anhui, China
CRX003918	H11	tof16-2	H21	j920	Landrace	Anhui, China
CRX003919	NA	tof16-2	NA	j920	Landrace	Anhui, China
CRX003920	H1	Tof16	NA	j920	Landrace	Anhui, China
CRX003921	H1	Tof16	NA	j920	Landrace	Anhui, China
CRX003922	H11	tof16-2	H21	j920	Landrace	Anhui, China
CRX003923	H1	Tof16	H21	j920	Landrace	Anhui, China
CRX003924	H11	tof16-2	H10	J	Landrace	Anhui, China
CRX003925	H1	Tof16	H21	j920	Landrace	Anhui, China
CRX003926	NA	tof16-2	H21	j920	Landrace	Anhui, China
CRX003927	NA	tof16-2	NA	j920	Landrace	Anhui, China
CRX003928	NA	tof16-2	H21	j920	Landrace	Anhui, China
CRX003929	H1	Tof16	H21	j920	Landrace	Anhui, China
CRX003930	H1	Tof16	H21	j920	Landrace	Anhui, China
CRX003931	H11	tof16-2	NA	NA	Cultivar	Hebei, China
CRX003932	NA	NA	H28	J	Cultivar	Indiana, USA
CRX003933	H1	Tof16	H28	J	Cultivar	Heilongjiang, China
CRX003934	H1	Tof16	H28	J	Cultivar	Heilongjiang, China
CRX003935	H1	Tof16	H28	J	Cultivar	Heilongjiang, China
CRX003936	H1	Tof16	H21	j920	Landrace	Hokkaido, Japan
CRX003937	H1	Tof16	H21	j920	Landrace	Beijing, China
CRX003938	H1	Tof16	NA	j920	Landrace	Beijing, China
CRX003939	NA	tof16-2	NA	j920	Landrace	Beijing, China
CRX003940	H1	Tof16	H21	j920	Landrace	Beijing, China
CRX003941	H15	Tof16	H21	j920	Landrace	Beijing, China
CRX003942	H1	Tof16	H21	j920	Landrace	Beijing, China
CRX003943	H11	tof16-2	H21	j920	Landrace	Beijing, China
CRX003944	H1	Tof16	H28	J	Landrace	North, China
CRX003945	H1	Tof16	H28	J	Landrace	North, China
CRX003946	H15	Tof16	H28	J	Landrace	North, China
CRX003947	H1	Tof16	H28	J	Landrace	North, China
CRX003948	H11	tof16-2	H21	j920	Landrace	Beijing, China
CRX003949	H1	Tof16	H28	J	Landrace	North, China
CRX003950	H1	Tof16	H21	j920	Landrace	Beijing, China
CRX003951	NA	Tof16	NA	j920	Landrace	Beijing, China
CRX003952	H1	Tof16	H21	j920	Landrace	Beijing, China
CRX003953	H11	tof16-2	NA	NA	Landrace	Beijing, China
CRX003954	H1	Tof16	H21	j920	Landrace	Beijing, China
CRX003955	H1	Tof16	H21	j920	Landrace	Beijing, China
CRX003956	NA	Tof16	NA	j920	Landrace	Beijing, China
CRX003957	H1	Tof16	H28	J	Cultivar	Beijing, China
CRX003958	H15	Tof16	H28	J	Cultivar	Hebei, China
CRX003959	H1	Tof16	H28	J	Cultivar	Hebei, China
CRX003960	H1	Tof16	H28	J	Cultivar	Shanxi, China
CRX003961	H1	Tof16	H28	J	Cultivar	Shanxi, China
CRX003962	H1	Tof16	H28	J	Cultivar	Shanxi, China
CRX003963	H1	Tof16	H19	j920	Landrace	South, China
CRX003964	H1	Tof16	NA	J	Landrace	North, China
CRX003965	H1	Tof16	NA	j920	Landrace	South, China, China
CRX003966	H1	Tof16	H21	j920	Landrace	North, China
CRX003967	H11	tof16-2	NA	j920	Landrace	South, China
CRX003968	H15	Tof16	H28	J	Landrace	North, China
CRX003969	H1	Tof16	H28	J	Landrace	North, China
CRX003970	H1	Tof16	H21	j920	Landrace	South, China
CRX003971	H1	Tof16	H28	J	Landrace	North, China
CRX003972	H1	Tof16	H21	j920	Landrace	South, China
CRX003973	H15	Tof16	H28	J	Landrace	South, China
CRX003974	NA	Tof16	NA	j920	Landrace	North, China
CRX003975	H11	tof16-2	H28	J	Landrace	South, China
CRX003976	H1	Tof16	H10	J	Landrace	North, China
CRX003977	H1	Tof16	NA	na	Landrace	South, China
CRX003978	H1	Tof16	H21	j920	Landrace	South, China
CRX003979	H15	Tof16	H28	J	Landrace	South, China
CRX003980	H15	Tof16	H28	J	Landrace	South, China
CRX003981	H1	Tof16	NA	j920	Landrace	South, China
CRX003982	H1	Tof16	H28	J	Landrace	North, China
CRX003983	H1	Tof16	H21	j920	Landrace	South, China
CRX003984	H1	Tof16	H21	j920	Landrace	USA
CRX003985	H1	Tof16	H28	J	Cultivar	Neimeng, China
CRX003986	H1	Tof16	H28	J	Cultivar	Heilongjiang, China
CRX003987	H1	Tof16	NA	j920	Cultivar	Heilongjiang, China
CRX003988	H1	Tof16	H28	J	Cultivar	Heilongjiang, China
CRX003989	H1	Tof16	H10	J	Cultivar	Heilongjiang, China
CRX003990	H1	Tof16	H28	J	Cultivar	Heilongjiang, China
CRX003991	H1	Tof16	H28	J	Cultivar	Heilongjiang, China
CRX003992	H1	Tof16	H28	J	Cultivar	Heilongjiang, China
CRX003993	H11	tof16-2	H21	j920	Cultivar	Japan
CRX003994	NA	Tof16	H21	j920	Cultivar	Henan, China
CRX003995	H1	Tof16	NA	j920	Cultivar	Shanxi, China
CRX003996	H11	tof16-2	H21	j920	Cultivar	Shanxi, China
CRX003997	H1	Tof16	H21	j920	Cultivar	Shanxi, China
CRX003998	H11	tof16-2	H28	J	Cultivar	Shanxi, China
CRX003999	NA	NA	H28	J	Cultivar	Liaoning, China
CRX004000	H11	tof16-2	H21	j920	Cultivar	Anhui, China
CRX004001	NA	NA	H21	j920	Cultivar	Anhui, China
CRX004002	H1	Tof16	H28	J	Landrace	Gansu, China
CRX004003	H1	Tof16	NA	j920	Landrace	Gansu, China
CRX004004	H11	tof16-2	H28	J	Landrace	Gansu, China
CRX004005	H1	Tof16	H21	j920	Landrace	Gansu, China
CRX004006	H1	Tof16	H28	J	Landrace	Gansu, China
CRX004007	H11	tof16-2	H21	j920	Landrace	Gansu, China
CRX004008	H1	Tof16	H28	J	Landrace	Gansu, China
CRX004009	H1	Tof16	H28	J	Landrace	Gansu, China
CRX004010	NA	Tof16	H28	J	Cultivar	Shandong, China
CRX004011	H1	Tof16	H21	j920	Cultivar	Guangxi, China
CRX004012	H11	tof16-2	H28	J	Cultivar	Hebei, China
CRX004013	H11	tof16-2	H28	J	Cultivar	Hebei, China
CRX004014	H11	tof16-2	NA	j920	Cultivar	Shandong, China
CRX004015	NA	Tof16	H28	J	Cultivar	Shandong, China
CRX004016	H1	Tof16	NA	NA	Cultivar	Heilongjiang, China
CRX004017	NA	Tof16	NA	J	Cultivar	Heilongjiang, China
CRX004018	H1	Tof16	H28	J	Cultivar	Heilongjiang, China
CRX004019	H1	Tof16	NA	J	Cultivar	Heilongjiang, China
CRX004020	NA	NA	H10	J	Cultivar	Henan, China
CRX004021	H15	Tof16	H28	J	Cultivar	Heilongjiang, China
CRX004022	H1	Tof16	H21	j920	Landrace	Hebei, China
CRX004023	H11	tof16-2	H28	J	Landrace	Hebei, China
CRX004024	NA	NA	H21	j920	Landrace	Hebei, China
CRX004025	H11	tof16-2	H28	J	Landrace	Hebei, China
CRX004026	H1	Tof16	NA	NA	Landrace	Hebei, China
CRX004027	H1	Tof16	H21	j920	Landrace	Hebei, China
CRX004028	H11	tof16-2	H28	J	Landrace	Hebei, China
CRX004029	H11	tof16-2	H21	j920	Landrace	Hebei, China
CRX004030	NA	Tof16	H21	j920	Landrace	Hebei, China
CRX004031	H1	Tof16	H21	j920	Landrace	Hebei, China
CRX004032	NA	NA	H21	j920	Landrace	Hebei, China
CRX004033	H1	Tof16	H21	j920	Landrace	Hebei, China
CRX004034	H15	Tof16	NA	NA	Landrace	Hebei, China
CRX004035	H1	Tof16	H21	j920	Landrace	Hebei, China
CRX004036	NA	Tof16	H28	J	Landrace	Hebei, China
CRX004037	NA	Tof16	NA	j920	Landrace	Hebei, China
CRX004038	H1	Tof16	H21	j920	Landrace	Hebei, China
CRX004039	NA	Tof16	H28	J	Landrace	Hebei, China
CRX004040	NA	Tof16	NA	j920	Landrace	Hebei, China
CRX004041	H15	Tof16	H21	j920	Landrace	Hebei, China
CRX004042	H1	Tof16	H21	j920	Landrace	Hebei, China
CRX004043	H1	Tof16	H28	J	Cultivar	Heilongjiang, China
CRX004044	H1	Tof16	H28	J	Cultivar	Heilongjiang, China
CRX004045	H1	Tof16	H28	J	Cultivar	Heilongjiang, China
CRX004046	H1	Tof16	H28	J	Cultivar	Heilongjiang, China
CRX004047	H15	Tof16	H28	J	Cultivar	Heilongjiang, China
CRX004048	H1	Tof16	NA	J	Cultivar	Heilongjiang, China
CRX004049	H15	Tof16	H28	J	Cultivar	Heilongjiang, China
CRX004050	NA	Tof16	H28	J	Cultivar	Heilongjiang, China
CRX004051	H1	Tof16	H28	J	Cultivar	Heilongjiang, China
CRX004052	H1	Tof16	H28	J	Cultivar	Heilongjiang, China
CRX004053	H1	Tof16	NA	NA	Cultivar	Heilongjiang, China
CRX004054	H1	Tof16	NA	j920	Cultivar	Heilongjiang, China
CRX004055	H1	Tof16	H28	J	Cultivar	Heilongjiang, China
CRX004056	H1	Tof16	H28	J	Cultivar	Heilongjiang, China
CRX004057	H11	tof16-2	NA	j920	Landrace	Heilongjiang, China
CRX004058	H11	tof16-2	H28	J	Landrace	Heilongjiang, China
CRX004059	H1	Tof16	H28	J	Landrace	Heilongjiang, China
CRX004060	H1	Tof16	NA	j920	Landrace	Henan, China
CRX004061	H11	tof16-2	H21	j920	Landrace	Henan, China
CRX004062	H11	tof16-2	H21	j920	Landrace	Henan, China
CRX004063	H1	Tof16	NA	j920	Landrace	Henan, China
CRX004064	H15	Tof16	H28	J	Landrace	Henan, China
CRX004065	H11	tof16-2	NA	NA	Landrace	Henan, China
CRX004066	H11	tof16-2	H21	j920	Landrace	Henan, China
CRX004067	H11	tof16-2	H21	j920	Landrace	Henan, China
CRX004068	H11	tof16-2	H21	j920	Landrace	Henan, China
CRX004069	H11	tof16-2	H21	j920	Landrace	Henan, China
CRX004070	H11	tof16-2	NA	j920	Landrace	Henan, China
CRX004071	H11	tof16-2	H21	j920	Landrace	Henan, China
CRX004072	H11	tof16-2	H21	j920	Landrace	Henan, China
CRX004073	H11	tof16-2	H21	j920	Landrace	Henan, China
CRX004074	H1	Tof16	NA	j920	Landrace	Henan, China
CRX004075	H11	tof16-2	NA	na	Landrace	Henan, China
CRX004076	H1	Tof16	H21	j920	Landrace	Henan, China
CRX004077	H11	tof16-2	NA	NA	Landrace	Henan, China
CRX004078	H1	Tof16	H21	j920	Landrace	Henan, China
CRX004079	H1	Tof16	H21	j920	Landrace	Henan, China
CRX004080	H15	Tof16	H28	J	Cultivar	Tianjin, China
CRX004081	H15	Tof16	NA	j920	Cultivar	Tianjin, China
CRX004082	H15	Tof16	NA	NA	Landrace	USA
CRX004083	H1	Tof16	H21	j920	Landrace	Hubei, China
CRX004084	NA	NA	NA	NA	Landrace	Hunan, China
CRX004085	H1	Tof16	NA	NA	Landrace	Neimeng, China
CRX004086	H1	Tof16	H28	J	Cultivar	Jilin, China
CRX004087	H11	tof16-2	H21	j920	Cultivar	Hebei, China
CRX004088	H11	tof16-2	H21	j920	Cultivar	Hebei, China
CRX004089	NA	NA	NA	J	Cultivar	Hebei, China
CRX004090	H1	Tof16	H28	J	Cultivar	Hebei, China
CRX004091	H15	Tof16	H28	J	Cultivar	Hebei, China
CRX004092	NA	Tof16	H21	j920	Cultivar	Hebei, China
CRX004093	NA	NA	H21	j920	Cultivar	Hebei, China
CRX004094	H11	tof16-2	H21	j920	Cultivar	Hebei, China
CRX004095	NA	NA	H28	J	Cultivar	Hebei, China
CRX004096	H15	Tof16	NA	J	Cultivar	Hebei, China
CRX004097	H1	Tof16	H10	J	Cultivar	Jilin, China
CRX004098	H1	Tof16	H28	J	Cultivar	Jilin, China
CRX004099	H1	Tof16	H28	J	Cultivar	Jilin, China
CRX004100	H1	Tof16	H28	J	Cultivar	Jilin, China
CRX004101	H1	Tof16	H28	J	Cultivar	Jilin, China
CRX004102	H15	Tof16	H28	J	Cultivar	Hebei, China
CRX004103	NA	NA	H28	J	Cultivar	Jilin, China
CRX004104	NA	NA	H28	J	Cultivar	Jilin, China
CRX004105	H1	Tof16	H28	J	Cultivar	Jilin, China
CRX004106	H1	Tof16	H28	J	Cultivar	Jilin, China
CRX004107	H1	Tof16	H28	J	Cultivar	Jilin, China
CRX004108	H1	Tof16	H28	J	Cultivar	Liaoning, China
CRX004109	H1	Tof16	H1	J	Cultivar	Jilin, China
CRX004110	H15	Tof16	NA	j920	Cultivar	Jilin, China
CRX004111	NA	Tof16	H28	J	Cultivar	Jilin, China
CRX004112	NA	Tof16	H28	J	Cultivar	Jilin, China
CRX004113	H1	Tof16	H28	J	Cultivar	Jilin, China
CRX004114	NA	Tof16	NA	NA	Cultivar	Beijing, China
CRX004115	H1	Tof16	H21	j920	Cultivar	Beijing, China
CRX004116	H11	tof16-2	NA	j920	Landrace	Jiangsu, China
CRX004117	H11	tof16-2	H21	j920	Landrace	Jiangsu, China
CRX004118	NA	NA	H21	j920	Landrace	Jiangsu, China
CRX004119	H15	Tof16	NA	J	Landrace	Jiangsu, China
CRX004120	H11	tof16-2	NA	NA	Landrace	Jiangsu, China
CRX004121	NA	NA	H21	j920	Landrace	Jiangsu, China
CRX004122	H11	tof16-2	NA	j920	Landrace	Jiangsu, China
CRX004123	H11	tof16-2	NA	na	Landrace	Jiangsu, China
CRX004124	H11	tof16-2	H21	j920	Landrace	Jiangsu, China
CRX004125	H1	Tof16	H21	j920	Landrace	Jiangsu, China
CRX004126	H11	tof16-2	H21	j920	Landrace	Jiangsu, China
CRX004127	H11	tof16-2	NA	j920	Landrace	Jiangsu, China
CRX004128	H11	tof16-2	H21	j920	Landrace	Jiangsu, China
CRX004129	H11	tof16-2	H21	j920	Landrace	Jiangsu, China
CRX004130	H11	tof16-2	H21	j920	Landrace	Jiangsu, China
CRX004131	H11	tof16-2	H21	j920	Landrace	Jiangsu, China
CRX004132	H11	tof16-2	NA	j920	Landrace	Jiangsu, China
CRX004133	H11	tof16-2	H21	j920	Landrace	Jiangsu, China
CRX004134	H1	Tof16	H21	j920	Landrace	Jiangsu, China
CRX004135	H11	tof16-2	H21	j920	Landrace	Jiangsu, China
CRX004136	H1	Tof16	H21	j920	Landrace	Jiangsu, China
CRX004137	H1	Tof16	NA	j920	Landrace	Jiangsu, China
CRX004138	H1	Tof16	H21	j920	Landrace	Jiangsu, China
CRX004139	NA	NA	H21	j920	Landrace	Jiangsu, China
CRX004140	H1	Tof16	H28	J	Landrace	Jiangsu, China
CRX004141	H11	tof16-2	H21	j920	Landrace	Jiangsu, China
CRX004142	H11	tof16-2	H21	j920	Landrace	Jiangsu, China
CRX004143	NA	Tof16	NA	NA	Landrace	Jiangxi, China
CRX004144	H1	Tof16	H21	j920	Landrace	Jiangxi, China
CRX004145	H1	Tof16	H21	j920	Landrace	Jiangxi, China
CRX004146	NA	Tof16	NA	J	Landrace	Jilin, China
CRX004147	NA	Tof16	H28	J	Landrace	Jilin, China
CRX004148	NA	Tof16	H28	J	Landrace	Jilin, China
CRX004149	NA	Tof16	NA	J	Landrace	Jilin, China
CRX004150	H1	Tof16	H21	j920	Landrace	Jilin, China
CRX004151	H1	Tof16	H28	J	Landrace	Jilin, China
CRX004152	NA	tof16-2	NA	j920	Landrace	Jilin, China
CRX004153	H11	tof16-2	H28	J	Cultivar	Shanxi, China
CRX004154	H15	Tof16	NA	NA	Cultivar	Shanxi, China
CRX004155	NA	Tof16	NA	J	Cultivar	Shanxi, China
CRX004156	H1	Tof16	H28	J	Cultivar	Shanxi, China
CRX004157	NA	NA	H21	j920	Cultivar	Shanxi, China
CRX004158	H1	Tof16	H21	j920	Cultivar	Shanxi, China
CRX004159	H11	tof16-2	H28	J	Cultivar	Shanxi, China
CRX004160	H1	Tof16	NA	NA	Cultivar	Shanxi, China
CRX004161	H1	Tof16	H21	j920	Cultivar	Shanxi, China
CRX004162	NA	NA	H21	j920	Cultivar	Shanxi, China
CRX004163	H1	Tof16	H28	J	Cultivar	Shanxi, China
CRX004164	H1	Tof16	NA	J	Cultivar	Shanxi, China
CRX004165	NA	Tof16	H21	j920	Cultivar	Shanxi, China
CRX004166	NA	Tof16	NA	NA	Cultivar	Shanxi, China
CRX004167	H1	Tof16	H28	J	Cultivar	Shanxi, China
CRX004168	H15	Tof16	H28	J	Cultivar	Shanxi, China
CRX004169	NA	Tof16	NA	j920	Cultivar	Shanxi, China
CRX004170	H1	Tof16	H21	j920	Cultivar	Shanxi, China
CRX004171	H1	Tof16	H21	j920	Cultivar	Shanxi, China
CRX004172	H1	Tof16	H28	J	Cultivar	Shanxi, China
CRX004173	NA	Tof16	H28	J	Cultivar	Shanxi, China
CRX004174	NA	Tof16	NA	J	Cultivar	Shanxi, China
CRX004175	NA	NA	NA	J	Cultivar	Shanxi, China
CRX004176	H15	Tof16	H28	J	Cultivar	Shanxi, China
CRX004177	H1	Tof16	H28	J	Cultivar	Shanxi, China
CRX004178	H1	Tof16	H28	J	Cultivar	Heilongjiang, China
CRX004179	H1	Tof16	H28	J	Cultivar	Shanxi, China
CRX004180	NA	Tof16	H21	j920	Cultivar	Beijing, China
CRX004181	H15	Tof16	H28	J	Cultivar	Beijing, China
CRX004182	H1	Tof16	NA	na	Cultivar	Beijing, China
CRX004183	H1	Tof16	NA	j920	Cultivar	Hebei, China
CRX004184	H11	tof16-2	NA	j920	Cultivar	Beijing, China
CRX004185	H1	Tof16	H28	J	Cultivar	Jilin, China
CRX004186	NA	Tof16	NA	J	Cultivar	Jilin, China
CRX004187	NA	Tof16	NA	j920	Cultivar	Shandong, China
CRX004188	NA	NA	H21	j920	Cultivar	Thailand
CRX004189	H15	Tof16	H28	J	Cultivar	Heilongjiang, China
CRX004190	NA	Tof16	NA	J	Cultivar	Heilongjiang, China
CRX004191	H11	tof16-2	H10	J	Cultivar	Beijing, China
CRX004192	H1	Tof16	H21	j920	Cultivar	Beijing, China
CRX004193	H15	Tof16	H21	j920	Cultivar	Beijing, China
CRX004194	NA	NA	H21	j920	Cultivar	Beijing, China
CRX004195	H15	Tof16	NA	NA	Cultivar	Beijing, China
CRX004196	NA	NA	H21	j920	Cultivar	Beijing, China
CRX004197	NA	NA	H21	j920	Cultivar	Beijing, China
CRX004198	NA	Tof16	H28	J	Cultivar	Beijing, China
CRX004199	H1	Tof16	H28	J	Cultivar	Beijing, China
CRX004200	H1	Tof16	H28	J	Cultivar	Beijing, China
CRX004201	H15	Tof16	H28	J	Cultivar	Beijing, China
CRX004202	H11	tof16-2	NA	j920	Cultivar	Beijing, China
CRX004203	H15	Tof16	H28	J	Cultivar	Beijing, China
CRX004204	H1	Tof16	H21	j920	Cultivar	Beijing, China
CRX004205	H1	Tof16	H28	J	Cultivar	Heilongjiang, China
CRX004206	H1	Tof16	NA	NA	Cultivar	Heilongjiang, China
CRX004207	H1	Tof16	H28	J	Cultivar	Heilongjiang, China
CRX004208	NA	Tof16	H28	J	Cultivar	Heilongjiang, China
CRX004209	H1	Tof16	H28	J	Cultivar	Heilongjiang, China
CRX004210	H1	Tof16	H28	J	Cultivar	Heilongjiang, China
CRX004211	H1	Tof16	H28	J	Cultivar	Heilongjiang, China
CRX004212	H1	Tof16	H28	J	Cultivar	Heilongjiang, China
CRX004213	H1	Tof16	H28	J	Cultivar	Heilongjiang, China
CRX004214	H1	Tof16	H28	J	Cultivar	Heilongjiang, China
CRX004215	H15	Tof16	H28	J	Landrace	Illinois, USA
CRX004216	H1	Tof16	H28	J	Cultivar	Liaoning, China
CRX004217	H1	Tof16	H21	j920	Cultivar	Liaoning, China
CRX004218	NA	Tof16	H28	J	Cultivar	Liaoning, China
CRX004219	H1	Tof16	H28	J	Cultivar	Liaoning, China
CRX004220	H1	Tof16	H28	J	Landrace	Liaoning, China
CRX004221	H1	Tof16	H21	j920	Landrace	Liaoning, China
CRX004222	H1	Tof16	H28	J	Landrace	Liaoning, China
CRX004223	NA	Tof16	H28	J	Landrace	Liaoning, China
CRX004224	H1	Tof16	NA	J	Landrace	Liaoning, China
CRX004225	H1	Tof16	NA	J	Landrace	Liaoning, China
CRX004226	H15	Tof16	H28	J	Landrace	Liaoning, China
CRX004227	H1	Tof16	H28	J	Landrace	Liaoning, China
CRX004228	H11	tof16-2	H21	j920	Landrace	Liaoning, China
CRX004229	NA	NA	NA	NA	Landrace	Liaoning, China
CRX004230	H1	Tof16	H28	J	Landrace	Liaoning, China
CRX004231	H1	Tof16	H28	J	Landrace	Liaoning, China
CRX004232	H1	Tof16	NA	NA	Landrace	Liaoning, China
CRX004233	H1	Tof16	H28	J	Landrace	Liaoning, China
CRX004234	H1	Tof16	NA	NA	Landrace	Liaoning, China
CRX004235	H15	Tof16	NA	J	Landrace	Liaoning, China
CRX004236	H11	tof16-2	NA	j920	Landrace	Liaoning, China
CRX004237	H1	Tof16	H21	j920	Landrace	Liaoning, China
CRX004238	H15	Tof16	H28	J	Landrace	Liaoning, China
CRX004239	H1	Tof16	NA	j920	Landrace	Liaoning, China
CRX004240	NA	Tof16	H28	J	Landrace	Liaoning, China
CRX004241	H1	Tof16	H28	J	Landrace	Liaoning, China
CRX004242	NA	NA	H21	j920	Cultivar	Shandong, China
CRX004243	NA	Tof16	NA	NA	Cultivar	Illinois, USA
CRX004244	NA	tof16-2	NA	J	Cultivar	Heilongjiang, China
CRX004245	H1	Tof16	H28	J	Cultivar	Heilongjiang, China
CRX004246	H1	Tof16	H28	J	Cultivar	Heilongjiang, China
CRX004247	H11	tof16-2	NA	NA	Cultivar	Shandong, China
CRX004248	H1	Tof16	H21	j920	Landrace	Mississippi, USA
CRX004249	H1	Tof16	H28	J	Cultivar	USA
CRX004250	H15	Tof16	H28	J	Cultivar	USA
CRX004251	H11	tof16-2	NA	j920	Cultivar	USA
CRX004252	H1	Tof16	H28	J	Cultivar	Neimeng, China, China
CRX004253	H11	tof16-2	H21	j920	Cultivar	Anhui, China
CRX004254	H15	Tof16	H28	J	Cultivar	Heilongjiang, China
CRX004255	H1	Tof16	H28	J	Cultivar	Heilongjiang, China
CRX004256	H15	Tof16	H21	j920	Cultivar	Jiangsu, China
CRX004257	H11	tof16-2	H21	j920	Cultivar	Jiangsu, China
CRX004258	NA	NA	H21	j920	Cultivar	Jiangsu, China
CRX004259	H1	Tof16	H28	J	Cultivar	Heilongjiang, China
CRX004260	NA	Tof16	NA	J	Cultivar	Heilongjiang, China
CRX004261	H11	tof16-2	H28	J	Cultivar	Nigeria
CRX004262	H11	tof16-2	H21	j920	Landrace	Ningxia, China
CRX004263	H1	Tof16	H10	J	Cultivar	Hokkaido, Japan
CRX004264	H1	Tof16	H21	j920	Landrace	Kangwon, SouthKorea
CRX004265	H1	Tof16	H28	J	Landrace	Iowa, USA
CRX004266	H15	Tof16	H28	J	Landrace	Illinois, USA
CRX004267	H15	Tof16	H28	J	Landrace	Illinois, USA
CRX004268	H15	Tof16	H28	J	Landrace	Illinois, USA
CRX004269	H15	Tof16	H28	J	Landrace	Illinois, USA
CRX004270	NA	Tof16	H28	J	Landrace	Illinois, USA
CRX004271	H1	Tof16	H28	J	Landrace	Illinois, USA
CRX004272	H1	Tof16	H28	J	Landrace	Illinois, USA
CRX004273	H1	Tof16	H28	J	Landrace	Illinois, USA
CRX004274	NA	Tof16	NA	J	Landrace	Illinois, USA
CRX004275	H15	Tof16	NA	NA	Cultivar	Illinois, USA
CRX004276	H15	Tof16	H21	j920	Cultivar	Minnesota, USA
CRX004277	H15	Tof16	H28	J	Landrace	USA
CRX004278	H1	Tof16	NA	j920	Landrace	Akita, Japan
CRX004279	H15	Tof16	NA	j920	Landrace	Ohio, USA
CRX004280	H1	Tof16	H28	J	Landrace	Akita, Japan
CRX004281	H1	Tof16	H21	j920	Cultivar	Poland
CRX004282	H11	tof16-2	H21	j920	Cultivar	Shandong, China
CRX004283	H15	Tof16	H21	j920	Cultivar	Shandong, China
CRX004284	H11	tof16-2	NA	J	Cultivar	Shandong, China
CRX004285	H1	Tof16	H28	J	Cultivar	Shandong, China
CRX004286	NA	Tof16	H28	J	Cultivar	Shandong, China
CRX004287	H11	tof16-2	NA	j920	Cultivar	Shandong, China
CRX004288	H1	Tof16	H28	J	Cultivar	Jilin, China
CRX004289	NA	Tof16	H28	J	Landrace	Japan
CRX004290	NA	NA	NA	j920	Landrace	Shan'xi, China
CRX004291	NA	NA	NA	j920	Landrace	Shan'xi, China
CRX004292	H11	tof16-2	H10	J	Landrace	Shan'xi, China
CRX004293	NA	NA	H21	j920	Landrace	Shan'xi, China
CRX004294	NA	NA	NA	j920	Landrace	Shan'xi, China
CRX004295	H11	tof16-2	H21	j920	Landrace	Shan'xi, China
CRX004296	H11	tof16-2	H28	J	Landrace	Shan'xi, China
CRX004297	H15	Tof16	H21	j920	Landrace	Shan'xi, China
CRX004298	H11	tof16-2	H21	j920	Landrace	Shan'xi, China
CRX004299	H11	tof16-2	H21	j920	Landrace	Shan'xi, China
CRX004300	NA	NA	H21	j920	Landrace	Shan'xi, China
CRX004301	H1	Tof16	H21	j920	Landrace	Shan'xi, China
CRX004302	NA	Tof16	H28	J	Landrace	Shan'xi, China
CRX004303	H11	tof16-2	NA	j920	Landrace	Shan'xi, China
CRX004304	H1	Tof16	NA	j920	Landrace	Shan'xi, China
CRX004305	H11	tof16-2	H21	j920	Landrace	Shan'xi, China
CRX004306	H1	Tof16	NA	J	Cultivar	Shan'xi, China
CRX004307	H11	tof16-2	H21	j920	Cultivar	Shandong, China
CRX004308	H1	Tof16	H21	j920	Cultivar	Shandong, China
CRX004309	H1	Tof16	H21	j920	Landrace	Shandong, China
CRX004310	NA	NA	H21	j920	Landrace	Shandong, China
CRX004311	H15	Tof16	NA	J	Landrace	Shandong, China
CRX004312	H1	Tof16	NA	j920	Landrace	Shandong, China
CRX004313	H11	tof16-2	H21	j920	Landrace	Shandong, China
CRX004314	H1	Tof16	NA	j920	Landrace	Shandong, China
CRX004315	H11	tof16-2	H21	j920	Landrace	Shandong, China
CRX004316	H11	tof16-2	H21	j920	Landrace	Shandong, China
CRX004317	H11	tof16-2	H21	j920	Landrace	Shandong, China
CRX004318	H1	Tof16	H21	j920	Landrace	Shandong, China
CRX004319	H11	tof16-2	H21	j920	Landrace	Shandong, China
CRX004320	H1	Tof16	H21	j920	Landrace	Shandong, China
CRX004321	H1	Tof16	NA	NA	Landrace	Shandong, China
CRX004322	H11	tof16-2	H21	j920	Landrace	Shandong, China
CRX004323	NA	NA	H21	j920	Landrace	Shandong, China
CRX004324	H1	Tof16	H21	j920	Landrace	Shandong, China
CRX004325	H11	tof16-2	H21	j920	Landrace	Shandong, China
CRX004326	NA	Tof16	H21	j920	Landrace	Shandong, China
CRX004327	H1	Tof16	NA	j920	Landrace	Shandong, China
CRX004328	H15	Tof16	H21	j920	Landrace	Shandong, China
CRX004329	H11	tof16-2	H21	j920	Landrace	Shandong, China
CRX004330	H11	tof16-2	H28	J	Landrace	Shandong, China
CRX004331	NA	tof16-2	NA	j920	Landrace	Shandong, China
CRX004332	H1	Tof16	H21	j920	Landrace	Shandong, China
CRX004333	H11	tof16-2	H21	j920	Landrace	Shandong, China
CRX004334	H1	Tof16	H21	j920	Landrace	Shandong, China
CRX004335	H11	tof16-2	H21	j920	Landrace	Shandong, China
CRX004336	H15	Tof16	H21	j920	Landrace	Shandong, China
CRX004337	H1	Tof16	NA	j920	Landrace	Shandong, China
CRX004338	H1	Tof16	H21	j920	Landrace	Shandong, China
CRX004339	H15	Tof16	H21	j920	Landrace	Shandong, China
CRX004340	H15	Tof16	H28	J	Landrace	Shandong, China
CRX004341	H1	Tof16	H21	j920	Landrace	Shandong, China
CRX004342	H11	tof16-2	NA	j920	Landrace	Shandong, China
CRX004343	H1	Tof16	H21	j920	Landrace	Shandong, China
CRX004344	H1	Tof16	H21	j920	Landrace	Shandong, China
CRX004345	NA	Tof16	H21	j920	Landrace	Shandong, China
CRX004346	NA	Tof16	H21	j920	Landrace	Shandong, China
CRX004347	H1	Tof16	H21	j920	Landrace	Shandong, China
CRX004348	H1	Tof16	H21	j920	Landrace	Shandong, China
CRX004349	H1	Tof16	H21	j920	Landrace	Shandong, China
CRX004350	H11	tof16-2	H21	j920	Landrace	Shandong, China
CRX004351	H11	tof16-2	H21	j920	Landrace	Shanghai, China
CRX004352	H11	tof16-2	H21	j920	Landrace	Shanghai, China
CRX004353	H1	Tof16	H21	j920	Landrace	Shanghai, China
CRX004354	H1	Tof16	H28	J	Landrace	Shanghai, China
CRX004355	H1	Tof16	NA	J	Landrace	Shanxi, China
CRX004356	H1	Tof16	H28	J	Landrace	Shanxi, China
CRX004357	H11	tof16-2	H28	J	Landrace	Shanxi, China
CRX004358	H1	Tof16	H28	J	Landrace	Shanxi, China
CRX004359	H11	tof16-2	H21	j920	Landrace	Shanxi, China
CRX004360	H11	tof16-2	H28	J	Landrace	Shanxi, China
CRX004361	H11	tof16-2	H28	J	Landrace	Shanxi, China
CRX004362	NA	Tof16	H21	j920	Landrace	Shanxi, China
CRX004363	H15	Tof16	H28	J	Landrace	Shanxi, China
CRX004364	H11	tof16-2	NA	j920	Landrace	Shanxi, China
CRX004365	NA	NA	H21	j920	Landrace	Shanxi, China
CRX004366	H1	Tof16	H21	j920	Landrace	Shanxi, China
CRX004367	H11	tof16-2	NA	NA	Landrace	Shanxi, China
CRX004368	H1	Tof16	H28	J	Cultivar	Hebei, China
CRX004369	H1	Tof16	H10	J	Cultivar	Hokkaido, Japan
CRX004370	H1	Tof16	H21	j920	Landrace	Sichuan, China
CRX004371	H11	tof16-2	H21	j920	Landrace	Sichuan, China
CRX004372	H11	tof16-2	H21	j920	Landrace	Sichuan, China
CRX004373	H11	tof16-2	H21	j920	Landrace	Sichuan, China
CRX004374	H11	tof16-2	H21	j920	Landrace	Sichuan, China
CRX004375	H1	Tof16	H21	j920	Landrace	Sichuan, China
CRX004376	H11	tof16-2	H21	j920	Landrace	Sichuan, China
CRX004377	NA	NA	H21	j920	Landrace	Sichuan, China
CRX004378	H11	tof16-2	H21	j920	Landrace	Sichuan, China
CRX004379	H11	tof16-2	NA	j920	Landrace	Sichuan, China
CRX004380	H11	tof16-2	H21	j920	Landrace	Sichuan, China
CRX004381	H15	Tof16	NA	J	Cultivar	Illinois, USA
CRX004382	H11	tof16-2	H21	j920	Cultivar	Anhui, China
CRX004383	H1	Tof16	NA	NA	Cultivar	Heilongjiang, China
CRX004384	H1	Tof16	NA	J	Cultivar	Heilongjiang, China
CRX004385	H1	Tof16	H10	J	Cultivar	Heilongjiang, China
CRX004386	H1	Tof16	H28	J	Cultivar	Heilongjiang, China
CRX004387	H15	Tof16	H28	J	Cultivar	Heilongjiang, China
CRX004388	H11	tof16-2	H21	j920	Cultivar	Taiwan, China
CRX004389	H1	Tof16	H21	j920	Cultivar	Taiwan, China
CRX004390	H11	tof16-2	H21	j920	Landrace	Taiwan, China
CRX004391	H1	Tof16	H28	J	Cultivar	Liaoning, China
CRX004392	H1	Tof16	H28	J	Cultivar	Liaoning, China
CRX004393	H15	Tof16	H28	J	Cultivar	Liaoning, China
CRX004394	H1	Tof16	H21	j920	Cultivar	Liaoning, China
CRX004395	H1	Tof16	H21	j920	Cultivar	Hokkaido, Japan
CRX004396	H11	tof16-2	H10	J	Cultivar	Anhui, China
CRX004397	H1	Tof16	NA	j920	Cultivar	Anhui, China
CRX004398	NA	tof16-2	NA	j920	Cultivar	Anhui, China
CRX004399	H1	Tof16	NA	j920	Cultivar	Anhui, China
CRX004400	NA	NA	NA	J	Cultivar	Hebei, China
CRX004401	NA	Tof16	H21	j920	Cultivar	Hebei, China
CRX004402	NA	Tof16	H28	J	Cultivar	Hebei, China
CRX004403	H11	tof16-2	H21	j920	Cultivar	Xizang, China
CRX004404	H1	Tof16	H28	J	Cultivar	Heilongjiang, China
CRX004405	H1	Tof16	NA	na	Landrace	Xinjiang, China
CRX004406	NA	NA	NA	j920	Landrace	Xinjiang, China
CRX004407	H1	Tof16	H28	J	Landrace	Xinjiang, China
CRX004408	NA	Tof16	H28	J	Landrace	Xinjiang, China
CRX004409	H1	Tof16	H21	j920	Landrace	Xinjiang, China
CRX004410	H1	Tof16	H28	J	Landrace	Xinjiang, China
CRX004411	NA	Tof16	NA	NA	Landrace	Xinjiang, China
CRX004412	NA	tof16-2	NA	j920	Cultivar	Jiangsu, China
CRX004413	NA	tof16-2	H21	j920	Cultivar	Jiangsu, China
CRX004414	H11	tof16-2	NA	j920	Cultivar	Jiangsu, China
CRX004415	H11	tof16-2	H21	j920	Cultivar	Jiangsu, China
CRX004416	H11	tof16-2	H21	j920	Cultivar	Jiangsu, China
CRX004417	H11	tof16-2	NA	j920	Cultivar	Jiangsu, China
CRX004418	H11	tof16-2	H21	j920	Cultivar	Jiangsu, China
CRX004419	H11	tof16-2	H21	j920	Cultivar	Jiangsu, China
CRX004420	H11	tof16-2	H21	j920	Cultivar	Jiangsu, China
CRX004421	H11	tof16-2	H21	j920	Cultivar	Jiangsu, China
CRX004422	H1	Tof16	H28	J	Cultivar	Jilin, China
CRX004423	H1	Tof16	H21	j920	Cultivar	Beijing, China
CRX004424	H11	tof16-2	H10	J	Cultivar	Henan, China
CRX004425	NA	NA	H21	j920	Cultivar	Henan, China
CRX004426	NA	Tof16	NA	J	Cultivar	Henan, China
CRX004427	NA	NA	H21	j920	Cultivar	Henan, China
CRX004428	H11	tof16-2	H21	j920	Cultivar	Henan, China
CRX004429	NA	NA	NA	J	Cultivar	Henan, China
CRX004430	H5	Tof16	H10	J	Cultivar	Henan, China
CRX004431	H5	Tof16	H10	J	Cultivar	Henan, China
CRX004432	H1	Tof16	H21	j920	Cultivar	Shanxi, China
CRX004433	H1	Tof16	H28	J	Landrace	Yunnan, China
CRX004434	H1	Tof16	H28	J	Cultivar	Beijing, China
CRX004435	NA	NA	H21	j920	Cultivar	Beijing, China
CRX004436	H11	tof16-2	H21	j920	Cultivar	Henan, China
CRX004437	H11	tof16-2	H21	j920	Cultivar	Henan, China
CRX004438	NA	Tof16	NA	NA	Cultivar	Henan, China
CRX004439	H11	tof16-2	NA	j920	Cultivar	Henan, China
CRX004440	H11	tof16-2	NA	NA	Cultivar	Henan, China
CRX004441	H11	tof16-2	H10	J	Cultivar	Henan, China
CRX004442	H1	Tof16	H21	j920	Cultivar	Henan, China
CRX004443	H11	tof16-2	H21	j920	Cultivar	Beijing, China
CRX004444	H15	Tof16	H10	J	Cultivar	Beijing, China
CRX004445	NA	Tof16	H28	J	Cultivar	Beijing, China
CRX004446	H1	Tof16	H21	j920	Cultivar	Beijing, China
CRX004447	H15	Tof16	NA	J	Cultivar	Beijing, China
CRX004448	H5	Tof16	H28	J	Cultivar	Beijing, China
CRX004449	H1	Tof16	H28	J	Cultivar	Beijing, China
CRX004450	H1	Tof16	H28	J	Cultivar	Beijing, China
CRX004451	H1	Tof16	NA	NA	Cultivar	Beijing, China
CRX004452	H11	tof16-2	NA	J	Cultivar	Beijing, China
CRX004453	H15	Tof16	H28	J	Cultivar	Beijing, China
CRX004454	NA	Tof16	H28	J	Cultivar	Beijing, China
CRX004455	H15	Tof16	H28	J	Cultivar	Beijing, China
CRX004456	H1	Tof16	H21	j920	Cultivar	Beijing, China
CRX004457	H1	Tof16	H28	J	Cultivar	Beijing, China
CRX004458	H1	Tof16	H28	J	Cultivar	Beijing, China
CRX004459	H15	Tof16	NA	NA	Cultivar	Beijing, China
CRX004460	H11	tof16-2	H28	J	Cultivar	Beijing, China
CRX004461	H15	Tof16	H28	J	Cultivar	Beijing, China
CRX004462	H1	Tof16	H21	j920	Cultivar	Beijing, China
CRX004463	H11	tof16-2	H21	j920	Cultivar	Beijing, China
CRX004464	H11	tof16-2	H21	j920	Cultivar	Beijing, China
CRX004465	NA	NA	H28	J	Cultivar	Beijing, China
CRX004466	NA	NA	NA	J	Cultivar	Beijing, China
CRX004467	NA	tof16-2	NA	NA	Cultivar	Beijing, China
CRX004468	NA	Tof16	H28	J	Cultivar	Beijing, China
CRX004469	H1	Tof16	H28	J	Cultivar	Tianjin, China
CRX004470	H11	tof16-2	H21	j920	Cultivar	Beijing, China
CRX004471	NA	tof16-2	H10	J	Cultivar	Henan, China
CRX004472	H11	tof16-2	H10	J	Cultivar	Henan, China
CRX004473	H11	tof16-2	H21	j920	Cultivar	Henan, China
CRX004474	H15	Tof16	NA	NA	Cultivar	Henan, China
CRX004475	H11	tof16-2	H10	J	Cultivar	Henan, China
CRX004476	H11	tof16-2	H21	j920	Cultivar	Henan, China
CRX004477	NA	Tof16	NA	J	Landrace	Rassia
CRX004478	NA	Tof16	NA	NA	Landrace	Ukrine
CRX012673	H1	Tof16	H21	j920	Landrace	Liaoning, China
CRX012674	H15	Tof16	H21	j920	Landrace	Jiangsu, China
CRX012675	H11	tof16-2	H21	j920	Landrace	Shanxi, China
CRX012676	H11	tof16-2	H21	j920	Landrace	Jiangsu, China
CRX012677	NA	NA	H21	j920	Landrace	Shanxi, China
CRX012678	NA	NA	H21	j920	Landrace	Shandong, China
CRX012679	H1	Tof16	H28	J	Landrace	Guizhou, China
CRX012680	NA	NA	H28	J	Landrace	Neimeng, China
CRX012681	H11	tof16-2	H21	j920	Landrace	Shanxi, China
CRX012682	H11	tof16-2	H21	j920	Landrace	Hunan, China
CRX012683	H11	tof16-2	H21	j920	Landrace	Fujian, China
CRX012684	H11	tof16-2	H21	j920	Landrace	Shanxi, China
CRX012685	NA	NA	H21	j920	Landrace	Fujian, China
CRX012686	H1	Tof16	H21	j920	Landrace	Shandong, China
CRX012687	H11	tof16-2	H21	j920	Landrace	Jiangsu, China
CRX012688	H1	Tof16	H21	j920	Landrace	Jiangxi, China
CRX012689	H11	tof16-2	H19	j920	Landrace	Fujian, China
CRX012690	H11	tof16-2	H21	j920	Landrace	Fujian, China
CRX012691	H15	Tof16	H28	J	Landrace	Liaoning, China
CRX012692	H11	tof16-2	H19	j920	Landrace	Jiangsu, China
CRX012693	H11	tof16-2	H21	j920	Landrace	Jiangsu, China
CRX012694	H15	Tof16	H21	j920	Landrace	NorthKorea
CRX012695	NA	Tof16	H28	J	Landrace	Jilin, China
CRX012696	H15	Tof16	H21	j920	Landrace	Hokkaido, Japan
CRX012697	H15	Tof16	H21	j920	Landrace	Saitama, Japan
CRX012698	H1	Tof16	H21	j920	Landrace	Saitama, Japan
CRX012699	H1	Tof16	H28	J	Landrace	Kyonggi, SouthKorea
CRX012700	H15	Tof16	H21	j920	Landrace	Kyonggi, SouthKorea
CRX012701	H1	Tof16	H28	J	Landrace	Akita, Japan
CRX012702	H15	Tof16	H28	J	Landrace	Liaoning, China
CRX012703	H1	Tof16	H28	J	Cultivar	Illinois, USA
CRX012704	H1	Tof16	H21	j920	Landrace	Zhejiang, China
CRX012705	H11	tof16-2	H21	j920	Landrace	Jiangsu, China
CRX012706	H1	Tof16	H21	j920	Landrace	Fujian, China
CRX012707	H1	Tof16	H12	J	Landrace	Shan'xi, China
CRX012708	H1	Tof16	H21	j920	Landrace	China
CRX012709	H11	tof16-2	H21	j920	Landrace	Neimeng, China
CRX012710	H1	Tof16	H21	j920	Landrace	Jilin, China
CRX012711	H15	Tof16	H28	J	Landrace	Jilin, China
CRX012712	H1	Tof16	H28	J	Landrace	Heilongjiang, China
CRX012713	H1	Tof16	H28	J	Landrace	Heilongjiang, China
CRX012714	H11	tof16-2	H21	j920	Landrace	Shandong, China
CRX012715	NA	Tof16	NA	NA	Landrace	Yunnan, China
CRX012716	H11	tof16-2	H21	j920	Landrace	Yunnan, China
CRX012717	H1	Tof16	H21	j920	Landrace	Guizhou, China
CRX012718	NA	NA	H21	j920	Landrace	Guizhou, China
CRX012719	NA	tof16-2	NA	NA	Landrace	Hunan, China
CRX012720	H11	tof16-2	H21	j920	Landrace	Sichuan, China
CRX012721	H1	Tof16	H21	j920	Landrace	NA
CRX012722	H15	Tof16	H28	J	Cultivar	Illinois, USA
CRX012723	H15	Tof16	H28	J	Cultivar	Illinois, USA
CRX012724	H11	tof16-2	H21	j920	Landrace	Guangdong, China
CRX012725	H1	Tof16	H21	j920	Landrace	Hubei, China
CRX012726	H11	tof16-2	H21	j920	Landrace	Hubei, China
CRX012727	H11	tof16-2	H21	j920	Landrace	Anhui, China
CRX012728	NA	NA	NA	NA	Landrace	Jiangsu, China
CRX012729	H11	tof16-2	NA	j920	Landrace	Vietnam
CRX012730	H1	Tof16	H28	J	Landrace	Shandong, China
CRX012731	H1	Tof16	H28	J	Landrace	Hebei, China
CRX012732	NA	NA	H21	j920	Landrace	Shan'xi, China
CRX012733	H11	tof16-2	H21	j920	Landrace	Ningxia, China
CRX012734	H1	Tof16	H28	J	Landrace	Gansu, China
CRX012735	H1	Tof16	NA	na	Landrace	Gansu, China
CRX012736	H11	tof16-2	H21	j920	Landrace	Jiangxi, China
CRX012737	H1	Tof16	H21	j920	Landrace	Vietnam
CRX012738	H11	tof16-2	H21	j920	Landrace	Indonesia
CRX012739	H1	Tof16	H28	J	Landrace	Heilongjiang, China
CRX012740	H11	tof16-2	H28	J	Landrace	Jiangsu, China
CRX012741	H1	Tof16	H28	J	Cultivar	Tennessee, USA
CRX012742	H1	Tof16	H21	j920	Landrace	Pyongyang, North Korea
CRX012743	H11	tof16-2	H21	j920	Landrace	Jiangsu, China
CRX012744	H11	tof16-2	H28	J	Landrace	Napoli, Italy
CRX012745	H15	Tof16	H28	J	Landrace	Jilin, China
CRX012746	H1	Tof16	H21	j920	Landrace	Beijing, China
CRX012747	H1	Tof16	H28	J	Landrace	Liaoning, China
CRX012748	H1	Tof16	H21	j920	Landrace	Liaoning, China
CRX012749	H1	Tof16	H21	j920	Landrace	Heilongjiang, China
CRX012750	H15	Tof16	H28	J	Cultivar	Illinois, USA
CRX012751	H1	Tof16	H28	J	Landrace	Heilongjiang, China
CRX012752	H11	tof16-2	H21	j920	Landrace	Honshu, Japan
CRX012753	H15	Tof16	H21	j920	Cultivar	Ontario, Canada
CRX012754	H1	Tof16	H28	J	Landrace	China
CRX012755	H1	Tof16	H28	J	Cultivar	Illinois, USA
CRX012756	H15	Tof16	H28	J	Cultivar	Illinois, USA
CRX012757	H15	Tof16	H28	J	Cultivar	Illinois, USA
CRX012758	H1	Tof16	H21	j920	Landrace	Hokkaido, Japan
CRX012759	H1	Tof16	H28	J	Landrace	Jilin, China
CRX012760	NA	Tof16	H28	J	Landrace	USA
CRX012761	NA	NA	H21	j920	Landrace	Heilongjiang, China
CRX012762	H1	Tof16	NA	NA	Landrace	China
CRX012763	H11	tof16-2	NA	NA	Landrace	China
CRX012764	H1	Tof16	H28	J	Landrace	China
CRX012765	H1	Tof16	H28	J	Landrace	Primorsky, Russia
CRX012766	H15	Tof16	H21	j920	Landrace	South, ChinaKorea
CRX012767	NA	Tof16	H21	j920	Landrace	Kumamoto, Japan
CRX012769	H13	Tof16	H21	j920	Landrace	JapanKumamoto, Japan
CRX012770	H15	Tof16	H28	J	Landrace	China
CRX012771	NA	NA	H21	j920	Landrace	Kinki, Japan
CRX012772	H1	Tof16	NA	j920	Landrace	Japan
CRX012773	H1	Tof16	H21	j920	Landrace	South, ChinaKorea
CRX012774	H15	Tof16	H28	J	Landrace	Kyonggi, South, Korea
CRX012775	H1	Tof16	H28	J	Landrace	Jilin, China
CRX012776	H15	Tof16	H21	j920	Landrace	China
CRX012777	H11	tof16-2	H21	j920	Landrace	South, ChinaKorea
CRX012778	H15	Tof16	H21	j920	Landrace	Kyonggi, SouthKorea
CRX012779	H11	tof16-2	H28	J	Landrace	Kangwon, SouthKorea
CRX012780	H11	tof16-2	H6	j920	Landrace	UttarPradesh, India
CRX012781	H1	Tof16	H21	j920	Landrace	Hokkaido, Japan
CRX012782	H1	Tof16	H10	J	Landrace	Japan
CRX012783	H1	Tof16	H28	J	Landrace	China
CRX012784	H11	tof16-2	H28	J	Landrace	Hokkaido, Japan
CRX012785	H1	Tof16	H21	j920	Landrace	SouthKorea
CRX012786	H15	Tof16	H28	J	Landrace	South, ChinaKorea
CRX012787	H11	tof16-2	H28	J	Landrace	Belgium
CRX012788	H1	Tof16	H21	j920	Landrace	Jiangsu, China
CRX012789	H1	Tof16	H21	j920	Landrace	China
CRX012790	H1	Tof16	H10	J	Landrace	Hubei, China
CRX012791	H1	Tof16	H21	j920	Landrace	Ningxia, China
CRX012792	H1	Tof16	H21	j920	Landrace	Hebei, China
CRX012793	H1	Tof16	H21	j920	Landrace	Heilongjiang, China
CRX012794	H1	Tof16	H21	j920	Landrace	Jilin, China
CRX012795	H1	Tof16	H10	J	Landrace	Hubei, China
CRX012796	H11	tof16-2	H21	j920	Landrace	Shanxi, China
CRX012797	H1	Tof16	H28	J	Landrace	Shanxi, China
CRX012798	H11	tof16-2	H21	j920	Landrace	Hunan, China
CRX012799	H1	Tof16	H21	j920	Landrace	Hubei, China
CRX012800	NA	NA	NA	NA	Landrace	Jilin, China
CRX012801	H1	Tof16	H28	J	Landrace	Heilongjiang, China
CRX012802	H1	Tof16	H21	j920	Landrace	Guangdong, China
CRX012803	H1	Tof16	H21	j920	Landrace	Shandong, China
CRX012804	H15	Tof16	H28	J	Cultivar	Iowa, USA
CRX012805	H1	Tof16	H21	j920	Landrace	Fujian, China
CRX012806	H1	Tof16	H21	j920	Landrace	Hubei, China
CRX012807	H11	tof16-2	H21	j920	Landrace	Hebei, China
CRX012808	H11	tof16-2	H21	j920	Landrace	Shanxi, China
CRX012809	H11	tof16-2	H21	j920	Landrace	Jilin, China
CRX012810	H1	Tof16	H21	j920	Landrace	Zhejiang, China
CRX012811	NA	tof16-2	H21	j920	Landrace	Jiangsu, China
CRX012812	H1	Tof16	H28	J	Cultivar	Jilin, China
CRX012813	H1	Tof16	H21	j920	Landrace	Hubei, China
CRX012814	H1	Tof16	H21	j920	Landrace	Shanxi, China
CRX012815	NA	Tof16	NA	J	Cultivar	Beijing, China
CRX012816	NA	NA	H21	j920	Cultivar	Shandong, China
CRX012817	H15	Tof16	H28	J	Cultivar	Hebei, China
CRX012818	H1	Tof16	H28	J	Cultivar	Beijing, China
CRX012819	H1	Tof16	H21	j920	Cultivar	Beijing, China
CRX012820	H1	Tof16	H28	J	Cultivar	Beijing, China
CRX012821	H11	tof16-2	H21	j920	Cultivar	Beijing, China
CRX012822	H11	tof16-2	H21	j920	Cultivar	Xizang, China
CRX012823	H1	Tof16	H28	J	Cultivar	Shandong, China
CRX012824	H1	Tof16	H28	J	Cultivar	Liaoning, China
CRX012825	H15	Tof16	H28	J	Cultivar	Taiwan, China
CRX012826	NA	NA	H21	j920	Cultivar	Heilongjiang, China
CRX012827	H1	Tof16	NA	J	Cultivar	Heilongjiang, China
CRX012828	H1	Tof16	H28	J	Cultivar	Heilongjiang, China
CRX012829	H1	Tof16	H28	J	Cultivar	Heilongjiang, China
CRX012830	H11	tof16-2	H21	j920	Cultivar	Sichuan, China
CRX012831	H11	tof16-2	H21	j920	Cultivar	Shandong, China
CRX012832	H1	Tof16	H21	j920	Cultivar	Shandong, China
CRX012833	H15	Tof16	H28	J	Cultivar	Heilongjiang, China
CRX012834	H1	Tof16	H28	J	Cultivar	Illinois, USA
CRX012835	H1	Tof16	H28	J	Cultivar	Ontario, Canada
CRX012836	H1	Tof16	H28	J	Cultivar	Ontario, Canada
CRX012837	H1	Tof16	H28	J	Cultivar	Ontario, Canada
CRX012838	H1	Tof16	H28	J	Cultivar	Ontario, Canada
CRX012839	H1	Tof16	H28	J	Cultivar	Georgia, USA
CRX012840	H1	Tof16	H28	J	Cultivar	SouthCarolina, USA
CRX012841	H11	tof16-2	H28	J	Cultivar	NorthCarolina, USA
CRX012842	H15	Tof16	H28	J	Cultivar	Ontario, Canada
CRX012843	H1	Tof16	H28	J	Cultivar	Ontario, Canada
CRX012844	H1	Tof16	H28	J	Cultivar	Ontario, Canada
CRX012845	H15	Tof16	H28	J	Cultivar	Ohio, USA
CRX012846	H15	Tof16	H28	J	Cultivar	Illinois, USA
CRX012847	H1	Tof16	H28	J	Cultivar	Missouri, USA
CRX012848	H1	Tof16	H28	J	Cultivar	Indiana, USA
CRX012849	H1	Tof16	H28	J	Cultivar	Ontario, Canada
CRX012850	H1	Tof16	H28	J	Cultivar	Ontario, Canada
CRX012851	H15	Tof16	H28	J	Cultivar	Ohio, USA
CRX012852	H15	Tof16	H21	j920	Cultivar	Iowa, USA
CRX012853	NA	NA	H28	J	Cultivar	Iowa, USA
CRX012854	H15	Tof16	H28	J	Cultivar	Iowa, USA
CRX012855	H15	Tof16	H28	J	Cultivar	Indiana, USA
CRX012856	H1	Tof16	H28	J	Cultivar	Illinois, USA
CRX012857	H1	Tof16	H28	J	Cultivar	Illinois, USA
CRX012858	H1	Tof16	H28	J	Cultivar	Illinois, USA
CRX012859	H1	Tof16	H28	J	Cultivar	Illinois, USA
CRX012860	H1	Tof16	H28	J	Cultivar	Illinois, USA
CRX012861	NA	NA	H28	J	Cultivar	Illinois, USA
CRX012862	H15	Tof16	H28	J	Cultivar	Illinois, USA
CRX012863	H15	Tof16	H28	J	Cultivar	Illinois, USA
CRX012864	H15	Tof16	H28	J	Cultivar	Illinois, USA
CRX012865	H1	Tof16	H28	J	Cultivar	Ontario, Canada
CRX012866	H15	Tof16	H28	J	Cultivar	Minnesota, USA
CRX012867	H15	Tof16	H28	J	Cultivar	Ohio, USA
CRX012868	H15	Tof16	H28	J	Cultivar	Ohio, USA
CRX012869	H15	Tof16	H28	J	Cultivar	Illinois, USA
CRX012870	H11	tof16-2	H28	J	Cultivar	Arkansas, USA
CRX012871	H15	Tof16	H28	J	Cultivar	Spain
CRX012872	H1	Tof16	H28	J	Cultivar	Jilin, China
CRX012873	H11	tof16-2	H28	J	Cultivar	Virginia, USA
CRX012874	H11	tof16-2	H28	J	Cultivar	Kentucky, USA
CRX012875	H1	Tof16	NA	NA	Cultivar	Minnesota, USA
CRX012876	H11	tof16-2	H28	J	Cultivar	NorthCarolina, USA
CRX012877	H1	Tof16	H28	J	Cultivar	Minnesota, USA
CRX012878	H15	Tof16	H21	j920	Cultivar	Jiangsu, China
CRX012879	H1	Tof16	H28	J	Cultivar	Shandong, China
CRX012880	H1	Tof16	H28	J	Cultivar	Liaoning, China
CRX012881	H1	Tof16	H28	J	Cultivar	Liaoning, China
CRX012882	H1	Tof16	H21	j920	Cultivar	Liaoning, China
CRX012883	H1	Tof16	H28	J	Cultivar	Liaoning, China
CRX012884	H5	Tof16	H28	J	Cultivar	Liaoning, China
CRX012885	H1	Tof16	H28	J	Cultivar	Jilin, China
CRX012886	H1	Tof16	H28	J	Cultivar	Shanxi, China
CRX012887	NA	Tof16	NA	J	Cultivar	Shanxi, China
CRX012888	H15	Tof16	H28	J	Cultivar	Shanxi, China
CRX012889	H15	Tof16	H28	J	Cultivar	Shanxi, China
CRX012890	NA	tof16-2	H28	J	Cultivar	Shanxi, China
CRX012891	H1	Tof16	H28	J	Cultivar	Shanxi, China
CRX012892	H1	Tof16	H28	J	Cultivar	Jilin, China
CRX012893	H1	Tof16	NA	NA	Cultivar	Heilongjiang, China
CRX012894	H15	Tof16	H28	J	Cultivar	Heilongjiang, China
CRX012895	H1	Tof16	H28	J	Cultivar	Heilongjiang, China
CRX012896	H1	Tof16	H28	J	Cultivar	Heilongjiang, China
CRX012897	H11	tof16-2	H21	j920	Cultivar	Shandong, China
CRX012898	NA	NA	NA	NA	Cultivar	Guangxi, China
CRX012899	H1	Tof16	H21	j920	Cultivar	Shanxi, China
CRX012900	H1	Tof16	H28	J	Cultivar	Shanxi, China
CRX012901	H1	Tof16	H28	J	Cultivar	Shanxi, China
CRX012902	H1	Tof16	H28	J	Cultivar	Shanxi, China
CRX012903	H1	Tof16	H21	j920	Cultivar	Shanxi, China
CRX012904	H1	Tof16	H28	J	Cultivar	Shanxi, China
CRX012905	H1	Tof16	H28	J	Cultivar	Shanxi, China
CRX012906	H1	Tof16	H21	j920	Cultivar	Shanxi, China
CRX012907	H1	Tof16	H28	J	Cultivar	Heilongjiang, China
CRX012908	H1	Tof16	H28	J	Cultivar	Heilongjiang, China
CRX012909	H1	Tof16	H28	J	Cultivar	Heilongjiang, China
CRX012910	H1	Tof16	H28	J	Cultivar	Jilin, China
CRX012911	H1	Tof16	H28	J	Cultivar	Jilin, China
CRX012912	H1	Tof16	H28	J	Cultivar	Jilin, China
CRX012913	H15	Tof16	H28	J	Cultivar	Hebei, China
GDC003	H11	tof16-2	H21	j920	Landrace	Jiangsu, China
GDC004	H11	tof16-2	H28	J	Cultivar	NA
GDC005	H11	tof16-2	H21	j920	Landrace	Jiangsu, China
GDC006	H11	tof16-2	H21	j920	Cultivar	Jiangsu, China
GDC008	H11	tof16-2	H21	j920	Landrace	Heilongjiang, China
GDC010	H1	Tof16	H21	j920	Landrace	Shanxi, China
GDC011	NA	NA	NA	NA	Cultivar	Henan, China
GDC012	H11	tof16-2	H21	j920	Landrace	Beijing, China
GDC013	H1	Tof16	H21	j920	Cultivar	Jiangsu, China
GDC014	H15	Tof16	H28	J	Cultivar	Japan
GDC015	H11	tof16-2	H21	j920	Landrace	Hubei, China
GDC016	H1	Tof16	H1	J	Cultivar	Fujian, China
GDC017	H1	Tof16	H28	J	Landrace	USA
GDC018	H1	Tof16	H21	j920	Landrace	Jiangsu, China
GDC019	H11	tof16-2	H21	j920	Landrace	Hubei, China
GDC020	H1	Tof16	H21	j920	Cultivar	Liaoning, China
GDC021	H1	Tof16	H21	j920	Landrace	Hubei, China
GDC022	NA	NA	H21	j920	Landrace	Sichuan, China
GDC023	H11	tof16-2	H21	j920	Landrace	Jiangsu, China
GDC024	H1	Tof16	H21	j920	Landrace	Jiangxi, China
GDC025	H11	tof16-2	H21	j920	Landrace	Jiangsu, China
GDC026	H11	tof16-2	H21	j920	Landrace	Hubei, China
GDC027	H15	Tof16	H28	J	Cultivar	Henan, China
GDC028	NA	NA	H21	j920	Cultivar	Henan, China
GDC032	H1	Tof16	H28	J	Landrace	NA
GDC034	H15	Tof16	H28	J	Cultivar	Japan
GDC036	H1	Tof16	H28	J	Landrace	USA
GDC037	H15	Tof16	H21	j920	Landrace	USA
GDC038	H11	tof16-2	H21	j920	Cultivar	Anhui, China
GDC039	H11	tof16-2	H10	J	Cultivar	Henan, China
GDC040	H11	tof16-2	H21	j920	Landrace	Jiangsu, China
GDC041	H11	tof16-2	H21	j920	Landrace	Jiangsu, China
GDC042	H1	Tof16	H28	J	Cultivar	Hebei, China
GDC043	H1	Tof16	H21	j920	Cultivar	Jiangsu, China
GDC044	H11	tof16-2	H21	j920	Landrace	Hubei, China
GDC046	H11	tof16-2	H28	J	Landrace	Jiangsu, China
GDC047	H11	tof16-2	H21	j920	Landrace	Jiangsu, China
GDC048	H1	Tof16	H28	J	Cultivar	Beijing, China
GDC049	H11	tof16-2	H21	j920	Cultivar	Jiangsu, China
GDC050	H11	tof16-2	H21	j920	Cultivar	Jiangsu, China
GDC051	H11	tof16-2	H10	J	Cultivar	Henan, China
GDC053	H11	tof16-2	H21	j920	Cultivar	Beijing, China
GDC054	H11	tof16-2	H21	j920	Landrace	Jiangsu, China
GDC055	H11	tof16-2	H21	j920	Landrace	Jiangsu, China
GDC056	H11	tof16-2	H21	j920	Landrace	Jiangsu, China
GDC057	H11	tof16-2	H21	j920	Cultivar	Henan, China
GDC058	H11	tof16-2	H21	j920	Landrace	Heilongjiang, China
GDC059	H11	tof16-2	H21	j920	Cultivar	Shandong, China
GDC061	H11	tof16-2	H21	j920	Landrace	Henan, China
GDC062	H11	tof16-2	H21	j920	Cultivar	Jiangsu, China
GDC063	H11	tof16-2	H21	j920	Cultivar	Hubei, China
GDC064	H11	tof16-2	H21	j920	Cultivar	Jiangsu, China
GDC065	H11	tof16-2	H21	j920	Cultivar	Jiangsu, China
GDC066	NA	NA	NA	NA	Cultivar	Anhui, China
GDC067	H11	tof16-2	H21	j920	Cultivar	Anhui, China
GDC068	H11	tof16-2	H10	J	Cultivar	Anhui, China
GDC069	NA	NA	H21	j920	Cultivar	Anhui, China
GDC070	NA	NA	H28	J	Cultivar	Anhui, China
GDC071	H11	tof16-2	NA	NA	Cultivar	Anhui, China
GDC072	H11	tof16-2	H28	J	Cultivar	Anhui, China
GDC073	H11	tof16-2	H28	J	Cultivar	Beijing, China
GDC074	H11	tof16-2	H10	J	Cultivar	Anhui, China
GDC075	H11	tof16-2	H21	j920	Cultivar	Anhui, China
GDC076	NA	NA	NA	NA	Cultivar	Anhui, China
GDC077	H11	tof16-2	H21	j920	Cultivar	Shandong, China
GDC078	H11	tof16-2	H21	j920	Cultivar	Shandong, China
GDC079	H11	tof16-2	H10	J	Cultivar	Henan, China
GDC080	H11	tof16-2	H21	j920	Cultivar	Anhui, China
GDC081	H11	tof16-2	NA	NA	Cultivar	Anhui, China
GDC082	H11	tof16-2	NA	NA	Cultivar	Anhui, China
GDC083	H1	Tof16	H21	j920	Cultivar	Anhui, China
GDC084	H11	tof16-2	H21	j920	Cultivar	Anhui, China
GDC085	H1	Tof16	H21	j920	Cultivar	Anhui, China
GDC086	H11	tof16-2	H10	J	Cultivar	Beijing, China
GDC087	NA	NA	H21	j920	Cultivar	Anhui, China
GDC088	H11	tof16-2	H21	j920	Cultivar	Anhui, China
GDC089	NA	NA	NA	J	Cultivar	Anhui, China
GDC090	H11	tof16-2	H21	j920	Cultivar	Shandong, China
GDC091	H11	tof16-2	H28	J	Cultivar	Shandong, China
GDC092	H11	tof16-2	H21	j920	Cultivar	Shandong, China
GDC093	NA	NA	NA	NA	Cultivar	Shan'xi, China
GDC094	H11	tof16-2	NA	NA	Cultivar	Anhui, China
GDC095	H11	tof16-2	NA	NA	Cultivar	Anhui, China
GDC096	H11	tof16-2	NA	J	Cultivar	Anhui, China
GDC097	H11	tof16-2	H28	J	Cultivar	Anhui, China
GDC098	H15	Tof16	NA	NA	Cultivar	Anhui, China
GDC099	NA	NA	NA	NA	Cultivar	Anhui, China
GDC100	H11	tof16-2	H28	J	Cultivar	Beijing, China
GDC101	H11	tof16-2	NA	NA	Cultivar	Hubei, China
GDC102	H11	tof16-2	H10	J	Cultivar	Anhui, China
GDC103	H11	tof16-2	H21	j920	Cultivar	Anhui, China
GDC104	H11	tof16-2	H21	j920	Cultivar	Anhui, China
GDC105	H11	tof16-2	H28	J	Cultivar	Shandong, China
GDC106	H11	tof16-2	H21	j920	Cultivar	Shandong, China
GDC107	H11	tof16-2	H21	j920	Cultivar	Shandong, China
GDC108	H1	Tof16	H21	j920	Cultivar	Anhui, China
GDC109	NA	NA	NA	NA	Cultivar	Anhui, China
GDC110	H11	tof16-2	H10	J	Cultivar	Anhui, China
GDC111	H1	Tof16	H28	J	Cultivar	Anhui, China
GDC112	H11	tof16-2	H21	j920	Cultivar	Anhui, China
GDC113	H11	tof16-2	H21	j920	Cultivar	Anhui, China
GDC114	H11	tof16-2	H21	j920	Cultivar	Anhui, China
GDC116	H11	tof16-2	H21	j920	Cultivar	Anhui, China
GDC117	H1	Tof16	H21	j920	Cultivar	Shandong, China
GDC118	H11	tof16-2	H21	j920	Cultivar	Shandong, China
GDC119	H11	tof16-2	H21	j920	Cultivar	Shandong, China
GDC120	H11	tof16-2	H21	j920	Cultivar	Shandong, China
GDC121	H15	Tof16	H21	j920	Cultivar	Shandong, China
GDC122	H11	tof16-2	H21	j920	Cultivar	Anhui, China
GDC123	H11	tof16-2	H10	J	Cultivar	Anhui, China
GDC124	H11	tof16-2	H21	j920	Cultivar	Anhui, China
GDC125	H11	tof16-2	H21	j920	Cultivar	Anhui, China
GDC126	H11	tof16-2	H21	j920	Cultivar	Anhui, China
GDC127	H11	tof16-2	NA	J	Cultivar	Beijing, China
GDC128	H11	tof16-2	H21	j920	Cultivar	Anhui, China
GDC129	H15	Tof16	NA	J	Cultivar	Anhui, China
GDC130	H11	tof16-2	NA	NA	Cultivar	Anhui, China
GDC131	H11	tof16-2	H21	j920	Cultivar	Anhui, China
GDC132	H15	Tof16	H28	J	Cultivar	Anhui, China
GDC133	H1	Tof16	H21	j920	Cultivar	Anhui, China
GDC134	H11	tof16-2	H21	j920	Cultivar	Shandong, China
GDC135	H11	tof16-2	H21	j920	Cultivar	Henan, China
GDC136	H11	tof16-2	NA	j920	Cultivar	Anhui, China
GDC137	H11	tof16-2	H21	j920	Cultivar	Anhui, China
GDC138	H1	Tof16	H21	j920	Cultivar	Anhui, China
GDC139	H11	tof16-2	H21	j920	Cultivar	Anhui, China
GDC140	H15	Tof16	H28	J	Cultivar	Beijing, China
GDC141	H11	tof16-2	H21	j920	Cultivar	Anhui, China
GDC142	H15	Tof16	NA	NA	Cultivar	Anhui, China
GDC143	H11	tof16-2	H21	j920	Cultivar	Anhui, China
GDC144	H11	tof16-2	H21	j920	Cultivar	Anhui, China
GDC145	H11	tof16-2	H10	J	Cultivar	Anhui, China
GDC146	H11	tof16-2	H28	J	Cultivar	Shandong, China
GDC147	H11	tof16-2	H21	j920	Cultivar	Shandong, China
GDC148	H11	tof16-2	H21	j920	Cultivar	Shandong, China
GDC150	H11	tof16-2	H21	j920	Cultivar	Anhui, China
GDC151	NA	NA	NA	NA	Cultivar	Anhui, China
GDC152	H1	Tof16	H28	J	Cultivar	Anhui, China
GDC153	H1	Tof16	H10	J	Cultivar	Beijing, China
GDC154	H11	tof16-2	H21	j920	Cultivar	Beijing, China
GDC155	H11	tof16-2	H10	J	Cultivar	Anhui, China
GDC156	H1	Tof16	H10	J	Cultivar	Shandong, China
GDC157	H11	tof16-2	NA	NA	Cultivar	Anhui, China
GDC158	H1	Tof16	H21	j920	Cultivar	Anhui, China
GDC159	H1	Tof16	H21	j920	Cultivar	Shandong, China
GDC160	H11	tof16-2	NA	NA	Cultivar	Shandong, China
GDC161	H11	tof16-2	H21	j920	Cultivar	Shandong, China
GDC162	H11	tof16-2	H21	j920	Landrace	Jiangsu, China
GDC163	H11	tof16-2	H21	j920	Cultivar	Henan, China
GDC164	H1	Tof16	H28	J	Cultivar	Hebei, China
GDC165	H11	tof16-2	H21	j920	Cultivar	Hebei, China
GDC166	H11	tof16-2	H10	J	Cultivar	Henan, China
GDC167	H11	tof16-2	H21	j920	Cultivar	Henan, China
GDC168	H11	tof16-2	H10	J	Cultivar	Henan, China
GDC169	H15	Tof16	H21	j920	Cultivar	Hebei, China
GDC170	H15	Tof16	H28	J	Cultivar	Beijing, China
GDC171	H11	tof16-2	H21	j920	Cultivar	Shandong, China
GDC172	H1	Tof16	NA	NA	Cultivar	Beijing, China
GDC173	H11	tof16-2	H21	j920	Cultivar	Hubei, China
GDC174	H11	tof16-2	H21	j920	Cultivar	Hubei, China
GDC175	H11	tof16-2	H28	J	Cultivar	Henan, China
GDC176	H11	tof16-2	H21	j920	Cultivar	Henan, China
GDC177	H11	tof16-2	H21	j920	Cultivar	Beijing, China
GDC178	H11	tof16-2	H21	j920	Cultivar	Beijing, China
GDC179	H11	tof16-2	H21	j920	Cultivar	Jiangsu, China
GDC180	H11	tof16-2	H21	j920	Cultivar	Henan, China
GDC181	H11	tof16-2	H21	j920	Cultivar	Shandong, China
GDC182	H1	Tof16	NA	J	Cultivar	Shandong, China
GDC183	H11	tof16-2	H21	j920	Cultivar	Shandong, China
GDC184	H15	Tof16	H28	J	Cultivar	Shandong, China
GDC185	H11	tof16-2	H21	j920	Cultivar	Shandong, China
GDC186	H11	tof16-2	H10	J	Cultivar	Henan, China
GDC187	H11	tof16-2	NA	J	Cultivar	Henan, China
GDC188	NA	NA	H21	j920	Cultivar	Henan, China
GDC189	H11	tof16-2	H21	j920	Cultivar	Henan, China
GDC190	H15	Tof16	H28	J	Cultivar	Henan, China
GDC191	H1	Tof16	H28	J	Cultivar	Shanxi, China
GDC192	NA	Tof16	H21	j920	Cultivar	Shanxi, China
GDC193	H15	Tof16	H28	J	Cultivar	Shanxi, China
GDC194	H15	Tof16	H21	j920	Cultivar	Shanxi, China
GDC195	H1	Tof16	H21	j920	Cultivar	Beijing, China
GDC196	H1	Tof16	H28	J	Cultivar	Shanxi, China
GDC197	H15	Tof16	H21	j920	Cultivar	Shanxi, China
GDC200	H1	Tof16	H28	J	Cultivar	Hebei, China
GDC201	H1	Tof16	H28	J	Cultivar	Hebei, China
GDC202	H1	Tof16	H28	J	Cultivar	Hebei, China
GDC203	H11	tof16-2	H28	J	Cultivar	Shan'xi, China
GDC204	H1	Tof16	H28	J	Cultivar	Shanxi, China
GDC205	H1	Tof16	H28	J	Cultivar	Shanxi, China
GDC206	H1	Tof16	H28	J	Cultivar	Gansu, China
GDC207	H15	Tof16	H28	J	Cultivar	Gansu, China
GDC208	H15	Tof16	H28	J	Cultivar	Beijing, China
GDC209	H15	Tof16	H28	J	Cultivar	Beijing, China
GDC210	H15	Tof16	H28	J	Cultivar	Shanxi, China
GDC211	H15	Tof16	H21	j920	Cultivar	Shanxi, China
GDC212	H1	Tof16	H28	J	Cultivar	Shanxi, China
GDC213	H1	Tof16	H28	J	Cultivar	Shanxi, China
GDC214	NA	NA	H21	j920	Cultivar	Shandong, China
GDC215	H11	tof16-2	H21	j920	Cultivar	Henan, China
GDC216	H11	tof16-2	H21	j920	Cultivar	Hubei, China
GDC217	H1	Tof16	H28	J	Cultivar	Shandong, China
GDC218	H11	tof16-2	H21	j920	Cultivar	Hubei, China
GDC219	H11	tof16-2	H21	j920	Cultivar	Hubei, China
GDC220	H11	tof16-2	H21	j920	Landrace	Hubei, China
GDC221	H11	tof16-2	H21	j920	Cultivar	Henan, China
GDC222	H15	Tof16	H28	J	Landrace	Henan, China
GDC223	H11	tof16-2	H21	j920	Cultivar	Henan, China
GDC224	NA	NA	H21	j920	Cultivar	Henan, China
GDC225	H1	Tof16	NA	NA	Cultivar	Beijing, China
GDC226	H11	tof16-2	H21	j920	Landrace	Sichuan, China
GDC227	H11	tof16-2	H21	j920	Landrace	Hubei, China
GDC228	NA	NA	H21	j920	Cultivar	Hubei, China
GDC229	H11	tof16-2	H21	j920	Cultivar	Hubei, China
GDC230	H11	tof16-2	H21	j920	Cultivar	Hubei, China
GDC231	H11	tof16-2	H10	J	Cultivar	Sichuan, China
GDL001	H11	tof16-2	H21	j920	landrace	Hubei, China
GDL002	H11	tof16-2	NA	NA	landrace	Shan'xi, China
GDL003	H11	tof16-2	H21	j920	landrace	Jiangxi, China
GDL004	H1	Tof16	H21	j920	landrace	Jiangsu, China
GDL006	H1	Tof16	H21	j920	landrace	Henan, China
GDL008	H11	tof16-2	H21	j920	landrace	Sichuan, China
GDL014	H1	Tof16	H21	j920	landrace	Zhejiang, China
GDL015	H11	tof16-2	H28	J	landrace	Henan, China
GDL016	H1	Tof16	H21	j920	landrace	Guizhou, China
GDL019	H11	tof16-2	H21	j920	landrace	Shan'xi, China
GDL020	H11	tof16-2	H21	j920	landrace	Fujian, China
GDL024	H11	tof16-2	H21	j920	landrace	Jiangxi, China
GDL026	H11	tof16-2	H21	j920	landrace	Fujian, China
GDL029	H1	Tof16	H21	j920	landrace	Jiangxi, China
GDL030	H1	Tof16	H21	j920	landrace	Guangxi, China
GDL033	H1	Tof16	H21	j920	landrace	Neimeng, China
GDL034	H11	tof16-2	H21	j920	landrace	Jiangxi, China
GDL035	H1	Tof16	H21	j920	landrace	Guangxi, China
GDL040	NA	NA	H21	j920	landrace	Jiangxi, China
GDL041	H11	tof16-2	H21	j920	landrace	Hunan, China
GDL042	H11	tof16-2	H21	j920	landrace	Jiangxi, China
GDL043	H11	tof16-2	H21	j920	landrace	Jiangsu, China
GDL048	H11	tof16-2	H19	j920	landrace	Hubei, China
GDL049	H1	Tof16	H21	j920	landrace	Jiangxi, China
GDL051	H1	Tof16	H1	J	Landrace	Guangdong, China
GDL054	H11	tof16-2	H21	j920	landrace	NA
GDL055	H11	tof16-2	H21	j920	landrace	Jiangsu, China
GDL056	H11	tof16-2	H21	j920	landrace	Jilin, China
GDL057	H11	tof16-2	H21	j920	landrace	Guizhou, China
GDL058	H11	tof16-2	H21	j920	landrace	Shanxi, China
GDL059	H11	tof16-2	H21	j920	landrace	Heilongjiang, China
GDL060	H1	Tof16	H21	j920	landrace	Shanxi, China
GDL062	H11	tof16-2	H21	j920	landrace	Hebei, China
GDL063	H11	tof16-2	H21	j920	landrace	Jiangxi, China
GDL064	H11	tof16-2	H21	j920	landrace	Shanxi, China
GDL065	H11	tof16-2	H21	j920	landrace	Guangdong, China
GDL067	H11	tof16-2	H21	j920	landrace	Guangxi, China
GDL069	H1	Tof16	H21	j920	landrace	Guangxi, China
GDL070	H11	tof16-2	H21	j920	landrace	Zhejiang, China
GDL071	H1	Tof16	H21	j920	landrace	Anhui, China
GDL073	H11	tof16-2	H21	j920	landrace	Sichuan, China
GDL074	H11	tof16-2	H21	j920	landrace	Sichuan, China
GDL076	H11	tof16-2	H21	j920	landrace	Liaoning, China
GDL079	H11	tof16-2	H21	j920	landrace	Shanghai, China
GDL080	H11	tof16-2	H21	j920	landrace	Hunan, China
GDL082	H11	tof16-2	H21	j920	landrace	Hubei, China
GDL083	H11	tof16-2	H21	j920	landrace	Jiangxi, China
GDL084	H11	tof16-2	H21	j920	landrace	Hunan, China
GDL088	H11	tof16-2	H21	j920	landrace	Zhejiang, China
GDL089	H11	tof16-2	H21	j920	landrace	Jiangxi, China
GDL091	NA	NA	H21	j920	landrace	Zhejiang, China
GDL092	H11	tof16-2	H21	j920	Cultivar	Jiangsu, China
GDL094	H11	tof16-2	H21	j920	landrace	NA
GDL095	H11	tof16-2	H21	j920	landrace	Shandong, China
GDL096	H1	Tof16	H21	j920	landrace	Shanghai, China
GDL099	H11	tof16-2	H21	j920	landrace	Hunan, China
GDL100	H1	Tof16	H21	j920	landrace	Zhejiang, China
GDL101	H1	Tof16	H21	j920	landrace	Fujian, China
GDL102	H11	tof16-2	H21	j920	landrace	Hubei, China
GDL104	H1	Tof16	H21	j920	landrace	Liaoning, China
GDL105	H1	Tof16	H28	J	Cultivar	Jilin, China
GDL108	H11	tof16-2	H21	j920	landrace	Chongqing, China
GDL110	H11	tof16-2	H21	j920	landrace	Henan, China
GDL111	H11	tof16-2	H21	j920	landrace	NA
GDL112	H11	tof16-2	H21	j920	landrace	Shandong, China
GDL115	H11	tof16-2	NA	NA	landrace	Henan, China
GDL117	H1	Tof16	H21	j920	landrace	Shandong, China
GDL118	H11	tof16-2	H21	j920	landrace	Hubei, China
GDL120	H11	tof16-2	H21	j920	landrace	Henan, China
GDL121	H1	Tof16	H21	j920	landrace	Anhui, China
GDL124	H11	tof16-2	H28	J	landrace	Hebei, China
GDL125	H11	tof16-2	H21	j920	landrace	Guizhou, China
GDL126	H11	tof16-2	H28	J	landrace	Shandong, China
GDL127	H11	tof16-2	H21	j920	landrace	Jiangsu, China
GDL129	H1	Tof16	H21	j920	landrace	Jiangsu, China
GDL131	H1	Tof16	H28	J	landrace	Shandong, China
GDL132	H11	tof16-2	H21	j920	landrace	Guangdong, China
GDL133	H1	Tof16	H21	j920	landrace	Shanxi, China
GDL136	H11	tof16-2	H21	j920	landrace	Jiangxi, China
GDL138	H11	tof16-2	H21	j920	landrace	Liaoning, China
GDL139	H11	tof16-2	H21	j920	landrace	Jiangxi, China
GDL140	H1	Tof16	H21	j920	landrace	Fujian, China
GDL142	H11	tof16-2	NA	NA	landrace	Anhui, China
GDL143	H15	Tof16	H28	J	landrace	Liaoning, China
GDL144	H11	tof16-2	H21	j920	landrace	Guizhou, China
GDL145	H11	tof16-2	H21	j920	landrace	Jiangsu, China
GDL147	H11	tof16-2	H10	J	landrace	Yunnan, China
GDL151	H11	tof16-2	H21	j920	landrace	Hubei, China
GDL153	H1	Tof16	H21	j920	landrace	Guizhou, China
GDL154	H1	Tof16	H21	j920	landrace	Guizhou, China
GDL155	H1	Tof16	H21	j920	landrace	Jiangsu, China
GDL156	H1	Tof16	NA	NA	landrace	Hubei, China
GDL158	H1	Tof16	H21	j920	landrace	Guangxi, China
GDL159	H1	Tof16	H21	j920	landrace	Guangxi, China
GDL160	H1	Tof16	H21	j920	landrace	Hebei, China
GDL161	H1	Tof16	H21	j920	landrace	Sichuan, China
GDL165	H11	tof16-2	H10	J	Cultivar	Taiwan, China
GDL166	H11	tof16-2	H21	j920	landrace	Henan, China
GDL169	H11	tof16-2	H21	j920	landrace	Hubei, China
GDL170	H1	Tof16	H21	j920	landrace	Hubei, China
GDL173	H1	Tof16	H21	j920	landrace	Anhui, China
GDL175	H11	tof16-2	NA	NA	landrace	Zhejiang, China
GDL176	H11	tof16-2	H21	j920	landrace	Anhui, China
GDL177	H11	tof16-2	H21	j920	landrace	Jiangsu, China
GDL180	H1	Tof16	H21	j920	Cultivar	NA
GDL181	H11	tof16-2	H21	j920	landrace	Jiangsu, China
GDL182	NA	NA	NA	NA	landrace	Jiangsu, China
GDL183	H11	tof16-2	NA	NA	Cultivar	Guangdong, China
GDL184	H11	tof16-2	H21	j920	landrace	Jiangsu, China
GDL185	H11	tof16-2	NA	NA	landrace	Guangxi, China
GDL186	H11	tof16-2	H21	j920	landrace	Jiangxi, China
GDL188	H1	Tof16	H21	j920	landrace	Fujian, China
GDL190	H1	Tof16	H21	j920	landrace	Guizhou, China
GDL192	H11	tof16-2	H21	j920	landrace	Shanxi, China
GDL195	H1	Tof16	H21	j920	landrace	Jilin, China
GDL197	H11	tof16-2	H21	j920	landrace	Jiangsu, China
GDL202	H11	tof16-2	H21	j920	landrace	Guangxi, China
GDL204	H11	tof16-2	H21	j920	landrace	NA
GDW001	H1	Tof16	H21	j920	wild	Shanxi, China
GDW002	NA	Tof16	H21	j920	wild	Shandong, China
GDW003	NA	Tof16	H21	j920	Landrace	Shanxi, China
GDW004	H1	Tof16	H1	J	wild	Henan, China
GDW007	H1	Tof16	H3	J	wild	Zhejiang, China
GDW008	H1	Tof16	H12	J	wild	Jiangsu, China
GDW009	H11	tof16-2	H21	j920	wild	Anhui, China
GDW010	H9	Tof16	H21	j920	wild	Anhui, China
GDW011	H11	tof16-2	H21	j920	wild	Jiangsu, China
GDW012	H9	Tof16	H21	j920	wild	Anhui, China
GDW013	H1	Tof16	NA	na	wild	Henan, China
GDW014	NA	Tof16	H21	j920	wild	Gansu, China
GDW015	H1	Tof16	H21	j920	wild	Shandong, China
GDW017	H1	Tof16	H1	J	wild	Jiangsu, China
GDW018	H1	Tof16	NA	J	wild	Shan'xi, China
GDW021	H1	Tof16	H21	j920	wild	Henan, China
GDW022	H1	Tof16	H21	j920	wild	Henan, China
GDW025	H11	tof16-2	H10	J	wild	Shan'xi, China
GDW026	H11	tof16-2	H21	j920	Landrace	Anhui, China
GDW027	H1	Tof16	H21	j920	wild	NA
GDW028	H1	Tof16	H21	j920	wild	Jiangxi, China
GDW029	H1	Tof16	H3	J	wild	Anhui, China
GDW030	H1	Tof16	H10	J	Landrace	Hebei, China
GDW031	H1	Tof16	H1	J	wild	NA
GDW032	H15	Tof16	H21	j920	Landrace	Jilin, China
GDW033	H1	Tof16	H21	j920	wild	Jiangsu, China
GDW034	H1	Tof16	H21	j920	wild	Shandong, China
GDW035	H1	Tof16	H21	j920	wild	Shandong, China
GDW037	H1	Tof16	H21	j920	wild	Shan'xi, China
GDW038	H4	Tof16	H21	j920	wild	Jiangsu, China
GDW039	NA	NA	H21	j920	wild	Neimeng, China
GDW040	H1	Tof16	H4	J	wild	NA
GDW041	H1	Tof16	H21	j920	wild	Shanxi, China
GDW042	H1	Tof16	H21	j920	wild	Jiangsu, China
GDW043	H1	Tof16	H21	j920	wild	Shandong, China
GDW044	H1	Tof16	H3	J	wild	Anhui, China
GDW045	H11	tof16-2	H21	j920	Landrace	Gansu, China
GDW046	H1	Tof16	H21	j920	wild	Shandong, China
GDW048	H1	Tof16	H10	J	wild	Anhui, China
GDW049	H1	Tof16	H21	j920	wild	Liaoning, China
GDW051	H4	Tof16	H1	J	wild	Shanxi, Chian
GDW052	H1	Tof16	H8	J	wild	Shanxi, China
GDW053	NA	Tof16	H28	J	wild	Liaoning, China
GDW054	H1	Tof16	H1	J	wild	Liaoning, China
GDW056	H1	Tof16	H1	J	wild	Shanxi, China
GDW058	H1	Tof16	H12	J	Landrace	Jiangsu, China
GDW060	H1	Tof16	NA	na	wild	NA
GDW061	H1	Tof16	H10	J	wild	Jiangxi, China
GDW062	H1	Tof16	NA	J	wild	Zhejiang, China
GDW063	H1	Tof16	H21	j920	wild	Jiangxi, China
GDW064	H1	Tof16	NA	J	wild	Zhejiang, China
GDW065	H1	Tof16	NA	na	wild	Zhejiang, China,
GDW066	H1	Tof16	H21	j920	wild	Hebei, China
GDW068	NA	NA	NA	j920	wild	Shan'xi, China
GDW069	H1	Tof16	H3	J	wild	Shanxi, China
GDW070	H1	Tof16	H3	J	wild	Hunan, China
GDW071	H1	Tof16	H10	J	wild	Hubei, China
GDW072	H4	Tof16	H3	J	wild	Shanxi, China
GDW073	NA	Tof16	H21	j920	wild	Jilin, China
GDW074	H1	Tof16	H21	j920	wild	Henan, China
GDW075	H11	tof16-2	H21	j920	wild	Hubei, China
GDW077	H1	Tof16	NA	j920	wild	Hubei, China
GDW079	H15	Tof16	H28	J	wild	Jilin, China
GDW080	H4	Tof16	H22	J	wild	Neimeng, China
GDW085	H1	Tof16	H10	J	wild	Fujian, China
GDW086	H15	Tof16	H28	J	wild	Jilin, China
GDW089	H1	Tof16	H3	J	wild	Anhui, China
GDW090	H15	Tof16	H22	J	wild	Liaoning, China
GDW091	H1	Tof16	H1	J	wild	Anhui, China
GDW092	H1	Tof16	H3	J	wild	Fujian, China
GDW093	H1	Tof16	H5	J	wild	Hubei, China
GDW094	H1	Tof16	H5	J	wild	Hubei, China
GDW096	H6	Tof16	H21	j920	wild	Jiangxi, China
GDW097	H1	Tof16	H21	j920	wild	Fujian, China
GDW098	H1	Tof16	H9	J	wild	Fujian, China
GDW099	H1	Tof16	H3	J	wild	Fujian, China
GDW101	H1	Tof16	H21	j920	wild	Henan, China
GDW102	H9	Tof16	H21	j920	wild	Zhejiang, China
GDW104	H11	tof16-2	H21	j920	Landrace	Jilin, China
GDW105	H1	Tof16	NA	J	wild	Jiangxi, China
GDW106	H1	Tof16	H21	j920	wild	Sichuan, China
GDW108	NA	NA	H1	J	wild	Guangxi, China
GDW109	H1	Tof16	H3	J	wild	Guangxi, China
GDW110	H1	Tof16	H3	J	Landrace	Fujian, China
GDW111	H2	Tof16	H1	J	wild	Guizhou, China
GDW112	H1	Tof16	H21	j920	wild	Hebei, China
GDW113	H1	Tof16	NA	J	wild	Liaoning, China
GDW116	H15	Tof16	H21	j920	Landrace	NA
GDW117	H1	Tof16	H21	j920	wild	NA
GDW118	H1	Tof16	H1	J	wild	NA
GDW119	H2	Tof16	H1	J	wild	NA
GDW120	H1	Tof16	H3	J	wild	NA
GDW121	H1	Tof16	H3	J	wild	NA
IN04	H1	NA	H10	j920	Cultivar	India
MY01	H11	tof16-2	H21	j920	Cultivar	Myanmar
MY02	NA	NA	H21	j920	Cultivar	Myanmar
MY03	H11	tof16-2	H10	J	Cultivar	Myanmar
MY11	H1	Tof16	H21	j920	Cultivar	Myanmar
MY19	H11	tof16-2	H21	j920	Cultivar	Myanmar
MY23	H1	Tof16	H21	j920	Cultivar	Myanmar
MY28	H1	Tof16	H10	J	Cultivar	Myanmar
MY32	H1	Tof16	H21	j920	Cultivar	Myanmar
PK02	H11	tof16-2	H7	j920bm	Cultivar	Pakistan
SD118	H1	Tof16	H21	j920	Cultivar	India
SD130	H1	Tof16	H21	j920	Cultivar	Myanmar
SD132	H11	tof16-2	H21	j920	Cultivar	Myanmar
SD163	H15	Tof16	H28	J	Cultivar	Yunnan, China
SD168	H1	Tof16	H21	j920	Cultivar	Yunnan, China
SD174	H1	Tof16	H21	j920	Cultivar	Yunnan, China
SD177	H1	Tof16	H21	j920	Cultivar	Yunnan, China
SD197	H1	Tof16	H21	j920	Cultivar	Yunnan, China
SD217	H1	Tof16	H21	j920	Cultivar	Yunnan, China
SD221	H11	tof16-2	H21	j920	Cultivar	Yunnan, China
SD222	H11	tof16-2	NA	j920	Cultivar	Goias, Brazil
SD223	H11	tof16-2	H21	j920	Cultivar	Brazil
SD226	H11	tof16-2	H21	j920	Cultivar	Brazil
SD228	H12	tof16-1,4	H21	j920	Landrace	Brazil
SD229	H1	Tof16	H26	jothers	Landrace	Brazil
SD230	H1	Tof16	H28	J	Cultivar	Brazil
SD231	H15	Tof16	H28	J	Cultivar	Brazil
SD232	H11	tof16-2	H21	j920	Cultivar	Brazil
SD233	H1	Tof16	H28	J	Cultivar	Brazil
SD234	H11	tof16-2	H21	j920	Cultivar	Brazil
SD235	H11	tof16-2	H28	J	Cultivar	Brazil
SD236	H11	tof16-2	H21	j920	Cultivar	Brazil
SD237	H1	Tof16	H28	J	Cultivar	Brazil
SD239	H11	tof16-2	H21	j920	Cultivar	Brazil
SD241	H11	tof16-2	H21	j920	Landrace	Brazil
SD242	H11	tof16-2	H28	J	Cultivar	Brazil
SD246	H11	tof16-2	H21	j920	Cultivar	India
SD250	H11	tof16-2	H21	j920	Cultivar	Nagaland, India
SD254	H8	tof16-3	H21	j920	Cultivar	Bagmati, Nepal
SD256	H11	tof16-2	H18	j920bm	Cultivar	Maharashtra, India
SD258	H11	tof16-2	H21	j920	Cultivar	India
sd259	H11	tof16-2	H6	j920bm	Cultivar	Uttar Pradesh, India
SD260	H11	tof16-2	H21	j920	Cultivar	Uttar Pradesh, India
SD261	H1	Tof16	H1	j920	Cultivar	India
SD262	H11	tof16-2	H21	j920	Cultivar	Bihar, India
SD263	H11	tof16-2	H21	j920	Cultivar	Maharashtra, India
SD264	H11	tof16-2	H21	j920	Cultivar	India
SD265	H11	tof16-2	H10	J	Cultivar	Bihar, India
SD268	H8	tof16-3	H21	j920	Cultivar	Maharashtra, India
SD269	H15	Tof16	H28	J	Cultivar	Jammu and Kashmir, India
SD271	H11	tof16-2	H21	j920	Cultivar	Maharashtra, India
SD272	H1	Tof16	H1	j920	Cultivar	India
SD273	H8	tof16-3	H21	j920	Cultivar	Sikkim, India
SD280	H11	tof16-2	H21	j920	Cultivar	Pakistan
SD285	H11	tof16-2	H21	j920	Cultivar	Malaysia
SD286	H11	tof16-2	H21	j920	Cultivar	Malaysia
SD287	H11	tof16-2	H21	j920	Cultivar	Philippines
SD288	H11	tof16-2	H21	j920	Cultivar	Philippines
SD289	H11	tof16-2	H18	j920bm	Cultivar	Luzon, Philippines
SD290	H1	Tof16	H1	j920	Cultivar	Philippines, Luzon
SD291	H11	tof16-2	H21	j920	Cultivar	Luzon, Philippines
SD292	H11	tof16-2	H21	j920	Cultivar	Luzon, Philippines
SD293	H11	tof16-2	H21	j920	Cultivar	Luzon, Philippines
SD294	H1	Tof16	H21	j920	Cultivar	Papua New Guinea
SD295	H12	tof16-2	NA	NA	Cultivar	Luzon, Philippines
SD296	H11	tof16-2	H21	j920	Cultivar	Luzon, Philippines
SD299	H1	Tof16	H21	j920	Cultivar	Anhui, China
SD300	H1	Tof16	H21	j920	Cultivar	Anhui, China
SD301	H1	Tof16	H21	j920	Cultivar	Guangxi, China
SD302	H1	Tof16	H21	j920	Cultivar	Guangxi, China
SD303	H1	Tof16	H21	j920	Cultivar	Guangxi, China
SD304	H1	Tof16	H21	j920	Cultivar	Guangxi, China
SD306	H1	Tof16	H21	j920	Cultivar	Guangxi, China
SD307	H1	Tof16	H21	j920	Cultivar	Guangzhou, China
SD308	H15	Tof16	H27	jothers	Cultivar	Guangzhou, China
SD310	H1	Tof16	H21	j920	Cultivar	Guangzhou, China
SD312	H1	Tof16	H21	j920	Cultivar	Guangzhou, China
SD313	H1	Tof16	H21	j920	Cultivar	Guangzhou, China
SD314	H11	tof16-2	H21	j920	Cultivar	Guangxi, China
SD315	H11	tof16-2	H21	j920	Cultivar	Guangxi, China
SD316	H11	tof16-2	H28	J	Cultivar	Guangxi, China
SD317	H1	Tof16	H21	j920	Cultivar	Guangxi, China
SD318	H11	tof16-2	H21	j920	Cultivar	Guangxi, China
SD319	H1	Tof16	H21	j920	Cultivar	Guangxi, China
SD320	H1	Tof16	H21	j920	Cultivar	Guangxi, China
SD322	H1	Tof16	H21	j920	Cultivar	Brazil
SD323	H11	tof16-2	H27	jothers	Cultivar	Brazil
SD324	H1	Tof16	H21	j920	Cultivar	Guangxi, China
SD325	H1	Tof16	H21	j920	Cultivar	Guangxi, China
SD331	H1	Tof16	H21	j920	Cultivar	Guangxi, China
SD332	H1	Tof16	H21	j920	Cultivar	Guangxi, China
SD334	NA	Tof16	H21	j920	Cultivar	Guangxi, China
SD337	H1	Tof16	H21	j920	Cultivar	Guangxi, China
SDW_1	H1	Tof16	H1	J	Wild	Jiangxi, China
SDW_115	H2	Tof16	H1	J	Wild	Fujian, China
SDW_117	H1	Tof16	NA	J	Wild	Fujian, China
SDW_12	NA	Tof16	H21	j920	Wild	Jiangxi, China
SDW_120	H1	Tof16	H1	J	Wild	Fujian, China
SDW_121	H1	Tof16	H1	J	Wild	Fujian, China
SDW_122	H1	Tof16	H3	J	Wild	Fujian, China
SDW_131	H19	NA	H1	J	Wild	Guangdong, China
SDW_139	H4	Tof16	NA	jothers	Wild	Guangdong, China
SDW_14	H2	Tof16	H1	J	Wild	Jiangxi, China
SDW_15	NA	Tof16	H21	j920	Wild	Jiangxi, China
SDW_171	H4	Tof16	H1	J	Wild	Guangdong, China
SDW_177	H1	Tof16	H10	J	Wild	Guangdong, China
SDW_18	NA	Tof16	NA	NA	Wild	Jiangxi, China
SDW_185	H1	Tof16	H3	J	Wild	Guangdong, China
SDW_192	H1	Tof16	H10	J	Wild	Hunan, China
SDW_199	NA	Tof16	H1	J	Wild	Hunan, China
SDW_26	H1	Tof16	H2	J	Wild	Jiangxi, China
SDW_28	H6	Tof16	H2	J	Wild	Jiangxi, China
SDW_30	H1	Tof16	NA	NA	Wild	Jiangxi, China
SDW_31	H1	Tof16	H27	jothers	Wild	Jiangxi, China
SDW_32	H1	Tof16	H27	jothers	Wild	Jiangxi, China
SDW_33	H1	Tof16	H20	j920	Wild	Jiangxi, China
SDW_34	H1	Tof16	H20	j920	Wild	Jiangxi, China
SDW_35	H1	Tof16	H1	J	Wild	Jiangxi, China
SDW_39	H2	Tof16	H2	J	Wild	Jiangxi, China
SDW_5	H1	Tof16	H1	J	Wild	Jiangxi, China
SDW_6	H6	Tof16	NA	J	Wild	Jiangxi, China
SDW_61	H1	Tof16	H21	j920	Wild	Guangxi, China
SDW_62	H1	Tof16	H21	j920	Wild	Guangxi, China
SDW_67	H1	Tof16	H1	J	Wild	Guangxi, China
SDW_68	H1	Tof16	H1	J	Wild	Guangxi, China
SDW_7	H1	Tof16	H5	J	Wild	Jiangxi, China
SDW_78	NA	Tof16	H21	j920	Wild	Guangxi, China
SDW_79	H1	Tof16	H21	j920	Wild	Guangxi, China
SDW_8	H1	Tof16	H21	j920	Wild	Jiangxi, China
SDW_89	H1	Tof16	H1	J	Wild	Guangxi, China
SRR1533152	H1	Tof16	H21	j920	Wild	NA
SRR1533153	H15	Tof16	H28	J	Wild	NA
SRR1533154	H1	Tof16	H5	J	Wild	NA
SRR1533155	H1	Tof16	NA	J	Wild	South, ChinaKorea
SRR1533156	NA	NA	H1	J	Wild	JejuIsland, SouthKorea
SRR1533157	H1	Tof16	H1	J	Wild	Taiwan, China
SRR1533158	NA	Tof16	NA	NA	Wild	Zhejiang, China
SRR1533159	H1	Tof16	H1	J	Wild	Zhejiang, China
SRR1533160	H1	Tof16	NA	na	Wild	Fukushima, Japan
SRR1533161	H1	Tof16	H14	J	Wild	Hokkaido, Japan
SRR1533162	H1	Tof16	H21	j920	Wild	Akita, Japan
SRR1533163	H1	Tof16	H10	J	Wild	South, ChinaKorea
SRR1533164	H15	Tof16	H22	J	Wild	Shandong, China
SRR1533165	H1	Tof16	H21	j920	Wild	Zhejiang, China
SRR1533166	H1	Tof16	NA	J	Wild	Jilin, China
SRR1533167	NA	Tof16	NA	J	Wild	Russia
SRR1533168	H1	Tof16	H1	J	Wild	Kyonggi, SouthKorea
SRR1533169	H1	Tof16	H10	J	Wild	Kumamoto, Japan
SRR1533170	H15	Tof16	H22	J	Wild	Shandong, China
SRR1533171	H1	Tof16	H21	j920	Wild	Zhejiang, China
SRR1533172	H1	Tof16	H28	J	Wild	Jilin, China
SRR1533173	H1	Tof16	H28	J	Wild	Liaoning, China
SRR1533174	H3	Tof16	H13	J	Wild	Iwate, Japan
SRR1533175	NA	NA	H1	J	Wild	Heilongjiang, China
SRR1533176	H14	Tof16	H5	J	Wild	Kangwon, SouthKorea
SRR1533177	H1	Tof16	H21	j920	Wild	Zhejiang, China
SRR1533178	H15	Tof16	H21	j920	Wild	Heilongjiang, China
SRR1533179	H1	Tof16	NA	na	Wild	Liaoning, China
SRR1533180	H3	Tof16	H13	J	Wild	Iwate, Japan
SRR1533181	H15	Tof16	H21	j920	Wild	Liaoning, China
SRR1533182	H1	Tof16	NA	J	Wild	Gyeongsang, SouthKorea
SRR1533183	H1	Tof16	H21	j920	Wild	Jiangsu, China
SRR1533184	H1	Tof16	H28	J	Wild	Zhejiang, China
SRR1533185	H4	Tof16	H1	J	Wild	Primorsky, Russia
SRR1533186	H1	Tof16	H21	j920	Wild	Ningxia, China
SRR1533187	H1	Tof16	NA	J	Wild	Kyonggi, SouthKorea
SRR1533188	H15	Tof16	H21	j920	Wild	Liaoning, China
SRR1533189	NA	Tof16	H1	J	Wild	Zhejiang, China
SRR1533190	NA	Tof16	NA	J	Wild	Primorsky, Russia
SRR1533191	H15	Tof16	H28	J	Wild	Primorsky, Russia
SRR1533192	H1	Tof16	H21	j920	Wild	Ningxia, China
SRR1533193	H15	Tof16	H21	j920	Wild	Heilongjiang, China
SRR1533194	H1	Tof16	H10	J	Wild	SouthKorea
SRR1533195	H1	Tof16	H8	J	Wild	Zhejiang, China
SRR1533196	H1	Tof16	NA	na	Wild	SouthKorea
SRR1533197	H4	Tof16	H28	J	Wild	Heilongjiang, China
SRR1533198	H11	tof16-2	H11	J	Wild	Heilongjiang, China
SRR1533199	H11	tof16-2	H15	J	Wild	Kanagawa, Japan
SRR1533200	H1	Tof16	H23	J	Wild	Zhejiang, China
SRR1533201	H1	Tof16	H21	j920	Wild	Zhejiang, China
SRR1533202	H7	Tof16	H28	J	Wild	Jilin, China
SRR1533203	H4	Tof16	H28	J	Wild	Khabarovsk, Rassia
SRR1533204	H1	Tof16	H28	J	Wild	Shan'xi, China
SRR1533205	H4	Tof16	H28	J	Wild	Liaoning, China
SRR1533206	H1	Tof16	H1	J	Wild	Shan'xi, China
SRR1533207	H1	Tof16	H10	J	Wild	Kakoshima, Japan
SRR1533208	H1	Tof16	H21	j920	Wild	Zhejiang, China
SRR1533209	H1	Tof16	H10	J	Wild	Illinois, USA
SRR1533210	H15	Tof16	H22	J	Wild	NA
SRR1533211	H1	Tof16	H21	j920	Wild	Shandong, China
SRR1533212	H4	Tof16	H28	J	Wild	NA
SRR1533213	H1	Tof16	H1	J	Wild	Zhejiang, China
TL01	NA	Tof16	H21	j920	Cultivar	Thailand
TL04	H11	tof16-2	H10	J	Cultivar	Thailand
TL07	H11	tof16-2	H21	j920	Cultivar	Thailand
TL08	H11	tof16-2	H21	j920	Cultivar	Thailand
TL09	H11	tof16-2	H21	j920	Cultivar	Thailand
TL10	H1	Tof16	H21	j920	Cultivar	Thailand
TL11	H11	tof16-2	H21	j920	Cultivar	Thailand
TL12	H11	tof16-2	H10	J	Cultivar	Thailand
TL13	H11	tof16-2	H21	j920	Cultivar	Thailand
TL14	H11	tof16-2	H21	j920	Cultivar	Thailand
TL15	H11	tof16-2	H21	j920	Cultivar	Thailand
WJ_1	H1	Tof16	H14	J	Wild	Japan
WJ_10	NA	NA	NA	J	Wild	Japan
WJ_106	H11	tof16-2	H10	J	Wild	Japan
WJ_11	H11	tof16-2	NA	J	Wild	Japan
WJ_12	H14	Tof16	NA	J	Wild	Japan
WJ_13	H1	Tof16	NA	J	Wild	Japan
WJ_18	H14	Tof16	H22	J	Wild	Japan
WJ_19	H11	tof16-2	H14	J	Wild	Japan
WJ_20	H11	tof16-2	H10	J	Wild	Japan
WJ_21	H11	tof16-2	H10	J	Wild	Japan
WJ_22	H1	Tof16	H21	j920	Wild	Japan
WJ_23	H1	Tof16	NA	J	Wild	Japan
WJ_24	H1	Tof16	H1	J	Wild	Japan
WJ_27	H1	Tof16	H21	j920	Wild	Japan
WJ_28	H1	Tof16	NA	J	Wild	Japan
WJ_3	H1	Tof16	H5	J	Wild	Japan
WJ_33	H11	tof16-2	H10	J	Wild	Japan
WJ_36	H11	tof16-2	NA	J	Wild	Japan
WJ_37	H1	Tof16	H10	J	Wild	Japan
WJ_38	H1	Tof16	H10	J	Wild	Japan
WJ_39	H1	Tof16	NA	J	Wild	Japan
WJ_40	H1	Tof16	H14	J	Wild	Japan
WJ_41	H1	Tof16	H10	J	Wild	Japan
WJ_42	H1	Tof16	H21	j920	Wild	Japan
WJ_43	H11	tof16-2	H10	J	Wild	Japan
WJ_44	H1	Tof16	NA	J	Wild	Japan
WJ_45	H1	Tof16	H1	J	Wild	Japan
WJ_46	H11	tof16-2	H10	J	Wild	Japan
WJ_47	H1	Tof16	H24	J	Wild	Japan
WJ_48	H11	tof16-2	H16	J	Wild	Japan
WJ_5	H1	Tof16	NA	na	Wild	Japan
WJ_50	H1	Tof16	H5	J	Wild	Japan
WJ_52	H1	Tof16	NA	J	Wild	Japan
WJ_53	H1	Tof16	NA	NA	Wild	Japan
WJ_54	H1	Tof16	H10	J	Wild	Japan
WJ_59	H11	tof16-2	NA	J	Wild	Japan
WJ_6	NA	NA	NA	J	Wild	Japan
WJ_66	H1	Tof16	NA	J	Wild	Japan
WJ_67	H1	Tof16	H5	J	Wild	Japan
WJ_7	H14	Tof16	H5	J	Wild	Japan
WJ_70	H1	Tof16	NA	J	Wild	Japan
WJ_71	H1	Tof16	H10	J	Wild	Japan
WJ_72	H1	Tof16	H14	J	Wild	Japan
WJ_73	H4	Tof16	H21	j920	Wild	Japan
WJ_74	H1	Tof16	H14	J	Wild	Japan
WJ_75	H1	Tof16	NA	na	Wild	Japan
WJ_76	H14	Tof16	H21	j920	Wild	Japan
WJ_77	H1	Tof16	H21	j920	Wild	Japan
WJ_78	H14	Tof16	H15	J	Wild	Japan
WJ_84	H11	tof16-2	H15	J	Wild	Japan
WJ_85	H11	tof16-2	NA	J	Wild	Japan
WJ_89	H1	Tof16	H21	j920	Wild	Japan
WJ_9	H11	tof16-2	H10	J	Wild	Japan
WJ_90	H11	tof16-2	H5	J	Wild	Japan
WJ_92	H11	tof16-2	H5	J	Wild	Japan
WJ_98	H11	tof16-2	NA	J	Wild	Japan
WJ_99	H11	tof16-2	H10	J	Wild	Japan
WK_13	H1	Tof16	H21	j920	Wild	Korea
WK_19	H1	Tof16	H21	j920	Wild	Korea
WK_2	H1	Tof16	H21	j920	Wild	Korea
WK_3	H1	Tof16	H21	j920	Wild	Korea
WK_35	H1	Tof16	H21	j920	Wild	Korea
WK_5	H1	Tof16	NA	j920	Wild	Korea
WK_50	H1	Tof16	H21	j920	Wild	Korea
WK_51	H1	Tof16	H21	j920	Wild	Korea
WK_55	H1	Tof16	H21	j920	Wild	Korea
WK_57	H1	Tof16	H21	j920	Wild	Korea
WK_6	H1	Tof16	H21	j920	Wild	Korea
WK_61	H1	Tof16	H21	j920	Wild	Korea
WK_63	H1	Tof16	H21	j920	Wild	Korea
WK_74	NA	Tof16	H21	j920	Wild	Korea
WK_81	H1	Tof16	H21	j920	Wild	Korea
WK_85	H1	Tof16	H21	j920	Wild	Korea
YN02	H1	Tof16	H21	j920	Cultivar	Yunnan, China
YN03	H1	Tof16	H21	j920	Cultivar	Yunnan, China
YN07	H1	Tof16	H21	j920	Cultivar	Yunnan, China
YN08	H1	Tof16	H21	j920	Cultivar	Yunnan, China
YN09	H1	Tof16	H21	j920	Cultivar	Yunnan, China
YN10	H1	Tof16	H21	j920	Cultivar	Yunnan, China
YN13	H1	Tof16	H21	j920	Cultivar	Yunnan, China
YN14	H1	Tof16	H21	j920	Cultivar	Yunnan, China
YN16	H1	Tof16	H21	j920	Cultivar	Yunnan, China
YN17	H1	Tof16	H21	j920	Cultivar	Yunnan, China
YN19	H1	Tof16	H10	J	Cultivar	Yunnan, China
YN22	H1	Tof16	H10	J	Cultivar	Yunnan, China
YN24	H1	Tof16	H21	j920	Cultivar	Yunnan, China
YN27	H1	Tof16	H21	j920	Cultivar	Yunnan, China
YN28	H11	tof16-2	H21	j920	Cultivar	Yunnan, China
YN29	NA	Tof16	H21	j920	Cultivar	Yunnan, China
YN32	H11	tof16-2	H12	J	Cultivar	Yunnan, China
YN33	H11	tof16-2	H12	J	Cultivar	Yunnan, China
YN42	H1	Tof16	H21	j920	Cultivar	Yunnan, China
YN43	H1	Tof16	H10	J	Cultivar	Yunnan, China
YN54	H1	Tof16	H21	j920	Cultivar	Yunnan, China
YN55	H1	Tof16	H21	j920	Cultivar	Yunnan, China
YN56	H1	Tof16	H21	j920	Cultivar	Yunnan, China
YN58	H1	Tof16	H21	j920	Cultivar	Yunnan, China
YN60	H1	Tof16	H21	j920	Cultivar	Yunnan, China
ZK145	H1	Tof16	H27	jothers	Cultivar	Guangdong, China
ZK1768	H11	tof16-2	H21	j920	Cultivar	Thailand
ZK1769	H1	Tof16	H28	J	Cultivar	Thailand
ZK1771	NA	NA	H28	J	Cultivar	Yunnan, China
ZK1774	H1	Tof16	H21	j920	Cultivar	Myanmar
ZK1775	NA	NA	H21	j920	Cultivar	Myanmar
ZK1776	H11	tof16-2	H21	j920	Cultivar	Myanmar
ZK1777	H1	Tof16	H21	j920	Cultivar	Myanmar
ZK1779	H1	Tof16	H21	j920	Cultivar	Myanmar
ZK1780	H1	Tof16	H21	j920	Cultivar	Myanmar
ZK1782	H1	Tof16	H21	j920	Cultivar	Myanmar
ZK1783	H1	Tof16	H21	j920	Cultivar	Myanmar
ZK1785	H1	Tof16	H21	j920	Cultivar	Fujian, China
ZK1786	H1	Tof16	H21	j920	Cultivar	Fujian, China
ZK1788	H1	Tof16	NA	NA	Cultivar	Guangxi, China
ZK1789	H1	Tof16	H21	j920	Cultivar	Fujian, China
ZK1790	H1	Tof16	H21	j920	Cultivar	Fujian, China
ZK1802	H15	Tof16	H21	j920	Cultivar	Fujian, China
ZK1805	H1	Tof16	H21	j920	Cultivar	Fujian, China
ZK1806	H1	Tof16	H21	j920	Cultivar	Guangxi, China
ZK1814	H11	tof16-2	H21	j920	Cultivar	Sudan
ZK1815	H11	tof16-2	H28	J	Cultivar	Sudan
ZK1818	H1	Tof16	H21	j920	Landrace	Brazil
ZK1819	H1	Tof16	NA	NA	Landrace	Brazil
ZK1820	H12	tof16-1,4	H28	J	Landrace	Brazil
ZK1821	H10	tof16-1,4	H28	J	Cultivar	Brazil
ZK1823	H12	tof16-1,4	H28	J	Cultivar	Guangdong, China
ZK1824	H1	Tof16	H27	jothers	Cultivar	Guangdong, China
ZK1834	H12	tof16-1,4	H28	J	Landrace	Brazil
ZK1835	H11	tof16-2	H27	jothers	Landrace	Brazil
ZK1836	H12	tof16-1,4	H28	J	Landrace	Guangdong, China
ZK1837	H1	Tof16	H27	jothers	Cultivar	Guangdong, China
ZK1838	H12	tof16-1,4	H28	J	Cultivar	Brazil
ZK1839	H1	Tof16	H26	jothers	Landrace	Brazil
ZK1840	H1	Tof16	H28	J	Landrace	Brazil
ZK1841	H1	Tof16	H28	J	Landrace	Brazil
ZK1842	H12	tof16-1,4	H28	J	Landrace	Brazil
ZK1843	H1	Tof16	H28	J	Landrace	Brazil
ZK1845	H1	Tof16	NA	NA	Landrace	Brazil
ZK1846	H1	Tof16	H21	j920	Landrace	Brazil
ZK1847	H15	Tof16	H28	J	Landrace	Brazil
ZK1848	H1	Tof16	H28	J	Landrace	Brazil
ZK1849	H11	tof16-2	H21	j920	Landrace	Brazil
ZK1850	H1	Tof16	H28	J	Landrace	Brazil
ZK1851	H11	tof16-2	H13	J	Cultivar	Brazil
ZK1852	H1	Tof16	H21	j920	Landrace	Brazil
ZK1853	H1	Tof16	H21	j920	Landrace	Brazil
ZK1854	H12	tof16-1,4	H28	J	Cultivar	Brazil
ZK1855	NA	NA	NA	NA	Landrace	Brazil
ZK1856	H10	tof16-1,4	H28	J	Cultivar	Brazil
ZK1857	H10	tof16-1,4	H28	J	Cultivar	Brazil
ZK1859	H10	tof16-1,4	H28	J	Landrace	Brazil
ZK1861	NA	NA	H21	j920	Cultivar	Nigeria
ZK1862	H1	Tof16	H1	j920	Cultivar	Nigeria
ZK1863	H15	Tof16	H28	J	Landrace	Australia
ZK1864	H15	Tof16	H28	J	Landrace	Australia
ZK1865	H1	Tof16	H28	J	Cultivar	Thailand
ZK1866	H1	Tof16	H28	J	Cultivar	Thailand
ZK1867	H1	Tof16	H28	J	Landrace	Thailand
ZK1868	H1	Tof16	H28	J	Cultivar	Thailand
ZK1869	NA	NA	H21	j920	Landrace	Thailand
ZK1870	H15	Tof16	H28	J	Landrace	Thailand
ZK1871	H1	Tof16	H28	J	Landrace	Thailand
ZK1872	H11	tof16-2	H21	j920	Cultivar	Thailand
ZK1873	H11	tof16-2	H21	j920	Cultivar	Thailand
ZK1874	H11	tof16-2	NA	j920	Cultivar	Thailand
ZK1875	H1	Tof16	H28	J	Landrace	Thailand
ZK1885	H11	tof16-1,4	H21	j920	Cultivar	Philippines
ZK1886	H11	tof16-2	H21	j920	Cultivar	Venezuela
ZK1888	H10	tof16-1,4	H28	J	Cultivar	Brazil
ZK1923	H12	tof16-2	H21	j920	Landrace	Brazil
ZK1926	H12	tof16-1,4	H28	J	Cultivar	Brazil
ZK1927	H11	tof16-2	H13	J	Cultivar	Brazil
ZK1929	H11	tof16-2	H28	J	Landrace	Brazil
ZK1930	H12	tof16-1,4	H28	J	Cultivar	Brazil
ZK1931	H1	Tof16	H28	J	Landrace	Brazil
ZK1932	NA	NA	H27	jothers	Landrace	Brazil
ZK1933	H11	tof16-2	H21	j920	Cultivar	Brazil
ZK1936	H10	tof16-1,4	NA	NA	Cultivar	Brazil
ZK1937	H1	Tof16	H26	jothers	Landrace	Brazil
ZK1939	H15	Tof16	H28	J	Landrace	Brazil
ZK1940	H11	tof16-2	H28	J	Landrace	Brazil
ZK1941	H12	tof16-2	H28	J	Landrace	Brazil
ZK1956	H12	tof16-1,4	H28	J	Landrace	Brazil
ZK336	H1	Tof16	H26	jothers	Landrace	Brazil
ZK785	H11	tof16-2	H17	j920bm	Landrace	Peru
ZK787	H1	Tof16	H25	J	Landrace	Brazil
ZK800	H1	Tof16	H26	jothers	Landrace	Brazil
