# Supplementary material for: Genetic basis and adaptation trajectory of soybean from its temperate origin to tropics
Source: Nat Commun. 2021 Sep 14;12:5445. doi: 10.1038/s41467-021-25800-3 (PMC8440769; doi:10.1038/s41467-021-25800-3)
Supplement: Supplementary file 4 — Supplementary Data 3 [file 41467_2021_25800_MOESM4_ESM.xlsx]

## Sheet: Sheet1
Supplementary Data 3. Haplotypes of E1, Tof16 and J in 329 accessions.
Accessions	Alleles of E1	Alleles of Tof16	Alleles of J
GDC016	E1	tof16-1	J
GDL051	E1	tof16-1	J
IN04	E1	Tof16	J
MY01	E1	tof16-2	j-11
MY02	E1	NA	j-11
MY03	E1	tof16-2	J
MY11	E1	Tof16	j-11
MY19	E1	tof16-2	j-11
MY23	E1	Tof16	j-11
MY28	E1	Tof16	J
MY32	E1	Tof16	j-11
PK02	E1	tof16-2	j-6
SD118	E1	Tof16	j-11
SD130	E1	Tof16	j-11
SD132	E1	tof16-2	j-11
SD163	E1	Tof16	J
SD168	E1	Tof16	j-11
SD174	E1	Tof16	j-11
SD177	E1	Tof16	j-11
SD197	E1	Tof16	j-11
SD217	E1	Tof16	j-11
SD221	E1	tof16-2	j-11
SD222	E1	tof16-2	NA
SD223	E1	tof16-2	j-11
SD226	E1	tof16-2	j-11
SD228	E1	tof16-4	j-11
SD229	E1	Tof16	j-2
SD230	E1	Tof16	J
SD231	E1	Tof16	J
SD232	E1	tof16-2	j-11
SD233	E1	Tof16	J
SD234	E1	tof16-2	j-11
SD235	E1	tof16-2	J
SD236	E1	tof16-2	j-11
SD237	E1	Tof16	J
SD239	E1	tof16-2	j-11
SD241	E1	tof16-2	j-11
SD242	E1	tof16-2	J
SD246	E1	tof16-2	j-11
SD250	E1	tof16-2	j-11
SD254	E1	tof16-3	j-11
SD256	E1	tof16-2	j-10
SD258	E1	tof16-2	j-11
sd259	E1	tof16-2	J
SD260	E1	tof16-2	j-11
SD261	E1	Tof16	J
SD262	E1	tof16-2	j-11
SD263	E1	tof16-2	j-11
SD264	E1	tof16-2	j-11
SD265	E1	tof16-2	J
SD268	E1	tof16-3	j-11
SD269	E1	Tof16	J
SD271	E1	tof16-2	j-11
SD272	E1	Tof16	J
SD273	E1	tof16-3	j-11
SD280	E1	tof16-2	j-11
SD285	E1	tof16-2	j-11
SD286	E1	tof16-2	j-11
SD287	E1	tof16-2	j-11
SD288	E1	tof16-2	j-11
SD289	E1	tof16-2	j-10
SD290	E1	Tof16	J
SD291	E1	tof16-2	j-11
SD292	E1	tof16-2	j-11
SD293	E1	tof16-2	j-11
SD294	E1	Tof16	j-11
SD295	E1	tof16-4	NA
SD296	E1	tof16-2	j-11
SD299	E1	Tof16	j-11
SD300	E1	Tof16	j-11
SD301	E1	Tof16	j-11
SD302	E1	Tof16	j-11
SD303	E1	Tof16	j-11
SD304	E1	Tof16	j-11
SD306	E1	Tof16	j-11
SD307	E1	Tof16	j-11
SD308	E1	Tof16	j-4
SD310	E1	Tof16	j-11
SD312	E1	Tof16	j-11
SD313	E1	Tof16	j-11
SD314	E1	tof16-2	j-11
SD315	E1	tof16-2	j-11
SD316	E1	tof16-2	J
SD317	E1	Tof16	j-11
SD318	E1	tof16-2	j-11
SD319	E1	Tof16	j-11
SD320	E1	Tof16	j-11
SD322	E1	Tof16	j-11
SD323	E1	tof16-2	j-4
SD324	E1	Tof16	j-11
SD325	E1	Tof16	j-11
SD331	E1	Tof16	j-11
SD332	E1	Tof16	j-11
SD334	E1	NA	j-11
SD337	E1	Tof16	j-11
SDW_1	E1	Tof16	J
SDW_115	E1	Tof16	J
SDW_117	E1	Tof16	NA
SDW_12	E1	NA	j-11
SDW_120	E1	Tof16	J
SDW_121	E1	Tof16	J
SDW_122	E1	Tof16	j-8-1
SDW_131	E1	Tof16	J
SDW_139	E1	Tof16	NA
SDW_14	E1	Tof16	J
SDW_15	E1	NA	j-11
SDW_171	E1	Tof16	J
SDW_177	E1	Tof16	J
SDW_18	E1	NA	NA
SDW_185	E1	Tof16	j-8-1
SDW_192	E1	Tof16	J
SDW_199	E1	NA	J
SDW_26	E1	Tof16	j-8-2
SDW_28	E1	Tof16	j-8-2
SDW_30	E1	Tof16	NA
SDW_31	E1	Tof16	j-4
SDW_32	E1	Tof16	j-4
SDW_33	E1	Tof16	J
SDW_34	E1	Tof16	J
SDW_35	E1	Tof16	J
SDW_39	E1	Tof16	j-8-2
SDW_5	E1	Tof16	J
SDW_6	E1	Tof16	NA
SDW_61	E1	Tof16	j-11
SDW_62	E1	Tof16	j-11
SDW_67	E1	Tof16	J
SDW_68	E1	Tof16	J
SDW_7	E1	Tof16	J
SDW_78	E1	NA	j-11
SDW_79	E1	Tof16	j-11
SDW_8	E1	Tof16	j-11
SDW_89	E1	Tof16	J
TL01	E1	NA	j-11
TL04	E1	tof16-2	J
TL07	E1	tof16-2	j-11
TL08	E1	tof16-2	j-11
TL09	E1	tof16-2	j-11
TL10	E1	Tof16	j-11
TL11	E1	tof16-2	j-11
TL12	E1	tof16-2	J
TL13	E1	tof16-2	j-11
TL14	E1	tof16-2	j-11
TL15	E1	tof16-2	j-11
WJ_1	E1	Tof16	J
WJ_10	E1	NA	NA
WJ_106	E1	tof16-2	J
WJ_11	E1	tof16-2	NA
WJ_12	E1	Tof16	NA
WJ_13	E1	Tof16	NA
WJ_18	E1	Tof16	J
WJ_19	E1	tof16-2	J
WJ_20	E1	tof16-2	J
WJ_21	E1	tof16-2	J
WJ_22	E1	Tof16	j-11
WJ_23	E1	Tof16	NA
WJ_24	E1	Tof16	J
WJ_27	E1	Tof16	j-11
WJ_28	E1	Tof16	NA
WJ_3	E1	Tof16	J
WJ_33	E1	tof16-2	J
WJ_36	E1	tof16-2	NA
WJ_37	E1	Tof16	J
WJ_38	E1	Tof16	J
WJ_39	E1	Tof16	NA
WJ_40	E1	Tof16	J
WJ_41	E1	Tof16	J
WJ_42	E1	Tof16	j-11
WJ_43	E1	tof16-2	J
WJ_44	E1	Tof16	NA
WJ_45	E1	Tof16	J
WJ_46	E1	tof16-2	J
WJ_47	E1	Tof16	J
WJ_48	E1	tof16-2	J
WJ_5	E1	Tof16	NA
WJ_50	E1	Tof16	J
WJ_52	E1	Tof16	NA
WJ_53	E1	Tof16	NA
WJ_54	E1	Tof16	J
WJ_59	E1	tof16-2	NA
WJ_6	E1	NA	NA
WJ_66	E1	Tof16	NA
WJ_67	E1	Tof16	J
WJ_7	E1	Tof16	J
WJ_70	E1	Tof16	NA
WJ_71	E1	Tof16	J
WJ_72	E1	Tof16	J
WJ_73	E1	Tof16	j-11
WJ_74	E1	Tof16	J
WJ_75	E1	Tof16	NA
WJ_76	E1	Tof16	j-11
WJ_77	E1	Tof16	j-11
WJ_78	E1	Tof16	J
WJ_84	E1	tof16-2	J
WJ_85	E1	tof16-2	NA
WJ_89	E1	Tof16	j-11
WJ_9	E1	tof16-2	J
WJ_90	E1	tof16-2	J
WJ_92	E1	tof16-2	J
WJ_98	E1	tof16-2	NA
WJ_99	E1	tof16-2	J
WK_13	E1	Tof16	j-11
WK_19	E1	Tof16	j-11
WK_2	E1	Tof16	j-11
WK_3	E1	Tof16	j-11
WK_35	E1	Tof16	j-11
WK_5	E1	Tof16	NA
WK_50	E1	Tof16	j-11
WK_51	E1	Tof16	j-11
WK_55	E1	Tof16	j-11
WK_57	E1	Tof16	j-11
WK_6	E1	Tof16	j-11
WK_61	E1	Tof16	j-11
WK_63	E1	Tof16	j-11
WK_74	E1	NA	j-11
WK_81	E1	Tof16	j-11
WK_85	E1	Tof16	j-11
YN02	E1	Tof16	j-11
YN03	E1	Tof16	j-11
YN07	E1	Tof16	j-11
YN08	E1	Tof16	j-11
YN09	E1	Tof16	j-11
YN10	E1	Tof16	j-11
YN13	E1	Tof16	j-11
YN14	E1	Tof16	j-11
YN16	E1	Tof16	j-11
YN17	E1	Tof16	j-11
YN19	E1	Tof16	J
YN22	E1	Tof16	J
YN24	E1	Tof16	j-11
YN27	E1	Tof16	j-11
YN28	E1	tof16-2	j-11
YN29	E1	NA	j-11
YN32	E1	tof16-2	J
YN33	E1	tof16-2	J
YN42	E1	Tof16	j-11
YN43	E1	Tof16	J
YN54	E1	Tof16	j-11
YN55	E1	Tof16	j-11
YN56	E1	Tof16	j-11
YN58	E1	Tof16	j-11
YN60	E1	Tof16	j-11
ZK145	E1	Tof16	j-4
ZK1768	E1	tof16-2	j-11
ZK1769	E1	Tof16	J
ZK1771	E1	NA	J
ZK1774	E1	Tof16	j-11
ZK1775	E1	NA	j-11
ZK1776	E1	tof16-2	j-11
ZK1777	E1	Tof16	j-11
ZK1779	E1	Tof16	j-11
ZK1780	E1	Tof16	j-11
ZK1782	E1	Tof16	j-11
ZK1783	E1	Tof16	j-11
ZK1785	E1	Tof16	j-11
ZK1786	E1	Tof16	j-11
ZK1788	E1	Tof16	NA
ZK1789	E1	Tof16	j-11
ZK1790	E1	Tof16	j-11
ZK1802	E1	Tof16	j-11
ZK1805	E1	Tof16	j-11
ZK1806	E1	Tof16	j-11
ZK1814	E1	tof16-2	j-11
ZK1815	E1	tof16-2	J
ZK1818	E1	Tof16	j-11
ZK1819	E1	Tof16	NA
ZK1820	E1	tof16-4	J
ZK1821	E1	tof16-1	J
ZK1823	E1	tof16-4	J
ZK1824	E1	Tof16	j-4
ZK1834	E1	tof16-4	J
ZK1835	E1	tof16-2	j-4
ZK1836	E1	tof16-4	J
ZK1837	E1	Tof16	j-4
ZK1838	E1	tof16-4	J
ZK1839	E1	Tof16	j-2
ZK1840	E1	Tof16	J
ZK1841	E1	Tof16	J
ZK1842	E1	tof16-4	J
ZK1843	E1	Tof16	J
ZK1845	E1	Tof16	NA
ZK1846	E1	Tof16	j-11
ZK1847	E1	Tof16	J
ZK1848	E1	Tof16	J
ZK1849	E1	tof16-2	j-11
ZK1850	E1	Tof16	J
ZK1851	E1	tof16-2	J
ZK1852	E1	Tof16	j-11
ZK1853	E1	Tof16	j-11
ZK1854	E1	tof16-4	J
ZK1855	E1	NA	NA
ZK1856	E1	tof16-1	J
ZK1857	E1	tof16-1	J
ZK1859	E1	tof16-1	J
ZK1861	E1	NA	j-11
ZK1862	E1	Tof16	J
ZK1863	E1	Tof16	J
ZK1864	E1	Tof16	J
ZK1865	E1	Tof16	J
ZK1866	E1	Tof16	J
ZK1867	E1	Tof16	J
ZK1868	E1	Tof16	J
ZK1869	E1	NA	j-11
ZK1870	E1	Tof16	J
ZK1871	E1	Tof16	J
ZK1872	E1	tof16-2	j-11
ZK1873	E1	tof16-2	j-11
ZK1874	E1	tof16-2	NA
ZK1875	E1	Tof16	J
ZK1885	E1	tof16-4	j-11
ZK1886	E1	tof16-2	j-11
ZK1888	E1	tof16-1	J
ZK1923	E1	tof16-4	j-11
ZK1926	E1	tof16-4	J
ZK1927	E1	tof16-2	J
ZK1929	E1	tof16-2	J
ZK1930	E1	tof16-4	J
ZK1931	E1	Tof16	J
ZK1932	E1	NA	j-4
ZK1933	E1	tof16-2	j-11
ZK1936	E1	tof16-1	NA
ZK1937	E1	Tof16	j-2
ZK1939	E1	Tof16	J
ZK1940	E1	tof16-2	J
ZK1941	E1	tof16-4	J
ZK1956	E1	tof16-4	J
ZK336	E1	Tof16	j-2
ZK785	E1	tof16-2	j-1
ZK787	E1	Tof16	j-9
ZK800	E1	Tof16	j-2
