# Supplementary material for: Genetic basis and adaptation trajectory of soybean from its temperate origin to tropics
Source: Nat Commun. 2021 Sep 14;12:5445. doi: 10.1038/s41467-021-25800-3 (PMC8440769; doi:10.1038/s41467-021-25800-3)
Supplement: Supplementary file 5 — Supplementary Data 4 [file 41467_2021_25800_MOESM5_ESM.xlsx]

## Sheet: Sheet2
Supplementary Data 4. Allellic information of J and Tof16 in low latitude accessions.
Accessions	Haplotype of Tof16	Alleles of Tof16	Haplotype of J	Alleles of J	Subgroups	Country of origins
IN04	H1	Tof16	H10	J	Cultivar	India
MY28	H1	Tof16	H10	J	Cultivar	Myanmar
SD230	H1	Tof16	H28	J	Cultivar	Brazil
SD231	H15	Tof16	H28	J	Cultivar	Brazil
SD233	H1	Tof16	H28	J	Cultivar	Brazil
SD237	H1	Tof16	H28	J	Cultivar	Brazil
SD261	H1	Tof16	H1	J	Cultivar	India
SD269	H15	Tof16	H28	J	Cultivar	Jammu and Kashmir, India
SD272	H1	Tof16	H1	J	Cultivar	India
SD290	H1	Tof16	H1	J	Cultivar	Philippines, Luzon
ZK1769	H1	Tof16	H28	J	Cultivar	Thailand
ZK1840	H1	Tof16	H28	J	Landrace	Brazil
ZK1841	H1	Tof16	H28	J	Landrace	Brazil
ZK1843	H1	Tof16	H28	J	Landrace	Brazil
ZK1847	H15	Tof16	H28	J	Landrace	Brazil
ZK1848	H1	Tof16	H28	J	Landrace	Brazil
ZK1850	H1	Tof16	H28	J	Landrace	Brazil
ZK1862	H1	Tof16	H1	J	Cultivar	Nigeria
ZK1863	H15	Tof16	H28	J	Landrace	Australia
ZK1864	H15	Tof16	H28	J	Landrace	Australia
ZK1865	H1	Tof16	H28	J	Cultivar	Thailand
ZK1866	H1	Tof16	H28	J	Cultivar	Thailand
ZK1867	H1	Tof16	H28	J	Landrace	Thailand
ZK1868	H1	Tof16	H28	J	Cultivar	Thailand
ZK1870	H15	Tof16	H28	J	Landrace	Thailand
ZK1871	H1	Tof16	H28	J	Landrace	Thailand
ZK1875	H1	Tof16	H28	J	Landrace	Thailand
ZK1931	H1	Tof16	H28	J	Landrace	Brazil
ZK1939	H15	Tof16	H28	J	Landrace	Brazil
YN19	H1	Tof16	H10	J	Cultivar	Yunnan, China
YN22	H1	Tof16	H10	J	Cultivar	Yunnan, China
YN43	H1	Tof16	H10	J	Cultivar	Yunnan, China
SD163	H15	Tof16	H28	J	Cultivar	Yunnan, China
MY11	H1	Tof16	H21	j-11	Cultivar	Myanmar
MY23	H1	Tof16	H21	j-11	Cultivar	Myanmar
MY32	H1	Tof16	H21	j-11	Cultivar	Myanmar
SD118	H1	Tof16	H21	j-11	Cultivar	India
SD130	H1	Tof16	H21	j-11	Cultivar	Myanmar
SD294	H1	Tof16	H21	j-11	Cultivar	Papua New Guinea
SD322	H1	Tof16	H21	j-11	Cultivar	Brazil
TL10	H1	Tof16	H21	j-11	Cultivar	Thailand
ZK1774	H1	Tof16	H21	j-11	Cultivar	Myanmar
ZK1777	H1	Tof16	H21	j-11	Cultivar	Myanmar
ZK1779	H1	Tof16	H21	j-11	Cultivar	Myanmar
ZK1780	H1	Tof16	H21	j-11	Cultivar	Myanmar
ZK1782	H1	Tof16	H21	j-11	Cultivar	Myanmar
ZK1783	H1	Tof16	H21	j-11	Cultivar	Myanmar
ZK1818	H1	Tof16	H21	j-11	Landrace	Brazil
ZK1846	H1	Tof16	H21	j-11	Landrace	Brazil
ZK1852	H1	Tof16	H21	j-11	Landrace	Brazil
ZK1853	H1	Tof16	H21	j-11	Landrace	Brazil
YN02	H1	Tof16	H21	j-11	Cultivar	Yunnan, China
YN03	H1	Tof16	H21	j-11	Cultivar	Yunnan, China
YN07	H1	Tof16	H21	j-11	Cultivar	Yunnan, China
YN08	H1	Tof16	H21	j-11	Cultivar	Yunnan, China
YN09	H1	Tof16	H21	j-11	Cultivar	Yunnan, China
YN10	H1	Tof16	H21	j-11	Cultivar	Yunnan, China
YN13	H1	Tof16	H21	j-11	Cultivar	Yunnan, China
YN14	H1	Tof16	H21	j-11	Cultivar	Yunnan, China
YN16	H1	Tof16	H21	j-11	Cultivar	Yunnan, China
YN17	H1	Tof16	H21	j-11	Cultivar	Yunnan, China
YN24	H1	Tof16	H21	j-11	Cultivar	Yunnan, China
YN27	H1	Tof16	H21	j-11	Cultivar	Yunnan, China
YN42	H1	Tof16	H21	j-11	Cultivar	Yunnan, China
YN54	H1	Tof16	H21	j-11	Cultivar	Yunnan, China
YN55	H1	Tof16	H21	j-11	Cultivar	Yunnan, China
YN56	H1	Tof16	H21	j-11	Cultivar	Yunnan, China
YN58	H1	Tof16	H21	j-11	Cultivar	Yunnan, China
YN60	H1	Tof16	H21	j-11	Cultivar	Yunnan, China
SD168	H1	Tof16	H21	j-11	Cultivar	Yunnan, China
SD174	H1	Tof16	H21	j-11	Cultivar	Yunnan, China
SD177	H1	Tof16	H21	j-11	Cultivar	Yunnan, China
SD197	H1	Tof16	H21	j-11	Cultivar	Yunnan, China
SD217	H1	Tof16	H21	j-11	Cultivar	Yunnan, China
SD229	H1	Tof16	H26	j-2	Landrace	Brazil
ZK1839	H1	Tof16	H26	j-2	Landrace	Brazil
ZK1937	H1	Tof16	H26	j-2	Landrace	Brazil
ZK336	H1	Tof16	H26	j-2	Landrace	Brazil
ZK800	H1	Tof16	H26	j-2	Landrace	Brazil
ZK145	H1	Tof16	H27	j-4	Cultivar	Guangdong, China
ZK787	H1	Tof16	H25	j-9	Landrace	Brazil
ZK1821	H10	tof16-1	H28	J	Cultivar	Brazil
ZK1856	H10	tof16-1	H28	J	Cultivar	Brazil
ZK1857	H10	tof16-1	H28	J	Cultivar	Brazil
ZK1859	H10	tof16-1	H28	J	Landrace	Brazil
ZK1888	H10	tof16-1	H28	J	Cultivar	Brazil
MY03	H11	tof16-2	H10	J	Cultivar	Myanmar
SD235	H11	tof16-2	H28	J	Cultivar	Brazil
SD242	H11	tof16-2	H28	J	Cultivar	Brazil
SD265	H11	tof16-2	H10	J	Cultivar	Bihar, India
TL04	H11	tof16-2	H10	J	Cultivar	Thailand
TL12	H11	tof16-2	H10	J	Cultivar	Thailand
ZK1815	H11	tof16-2	H28	J	Cultivar	Sudan
ZK1851	H11	tof16-2	H13	J	Cultivar	Brazil
ZK1927	H11	tof16-2	H13	J	Cultivar	Brazil
ZK1929	H11	tof16-2	H28	J	Landrace	Brazil
ZK1940	H11	tof16-2	H28	J	Landrace	Brazil
ZK1820	H12	tof16-4	H28	J	Landrace	Brazil
ZK1834	H12	tof16-4	H28	J	Landrace	Brazil
ZK1838	H12	tof16-4	H28	J	Cultivar	Brazil
ZK1842	H12	tof16-4	H28	J	Landrace	Brazil
ZK1854	H12	tof16-4	H28	J	Cultivar	Brazil
ZK1926	H12	tof16-4	H28	J	Cultivar	Brazil
ZK1930	H12	tof16-4	H28	J	Cultivar	Brazil
ZK1941	H12	tof16-4	H28	J	Landrace	Brazil
ZK1956	H12	tof16-4	H28	J	Landrace	Brazil
YN32	H11	tof16-2	H12	J	Cultivar	Yunnan, China
YN33	H11	tof16-2	H12	J	Cultivar	Yunnan, China
ZK785	H11	tof16-2	H17	j-1	Landrace	Peru
SD256	H11	tof16-2	H18	j-10	Cultivar	Maharashtra, India
SD289	H11	tof16-2	H18	j-10	Cultivar	Luzon, Philippines
MY01	H11	tof16-2	H21	j-11	Cultivar	Myanmar
MY19	H11	tof16-2	H21	j-11	Cultivar	Myanmar
SD132	H11	tof16-2	H21	j-11	Cultivar	Myanmar
SD223	H11	tof16-2	H21	j-11	Cultivar	Brazil
SD226	H11	tof16-2	H21	j-11	Cultivar	Brazil
SD232	H11	tof16-2	H21	j-11	Cultivar	Brazil
SD234	H11	tof16-2	H21	j-11	Cultivar	Brazil
SD236	H11	tof16-2	H21	j-11	Cultivar	Brazil
SD239	H11	tof16-2	H21	j-11	Cultivar	Brazil
SD241	H11	tof16-2	H21	j-11	Landrace	Brazil
SD246	H11	tof16-2	H21	j-11	Cultivar	India
SD250	H11	tof16-2	H21	j-11	Cultivar	Nagaland, India
SD258	H11	tof16-2	H21	j-11	Cultivar	India
SD260	H11	tof16-2	H21	j-11	Cultivar	Uttar Pradesh, India
SD262	H11	tof16-2	H21	j-11	Cultivar	Bihar, India
SD263	H11	tof16-2	H21	j-11	Cultivar	Maharashtra, India
SD264	H11	tof16-2	H21	j-11	Cultivar	India
SD271	H11	tof16-2	H21	j-11	Cultivar	Maharashtra, India
SD280	H11	tof16-2	H21	j-11	Cultivar	Pakistan
SD285	H11	tof16-2	H21	j-11	Cultivar	Malaysia
SD286	H11	tof16-2	H21	j-11	Cultivar	Malaysia
SD287	H11	tof16-2	H21	j-11	Cultivar	Philippines
SD288	H11	tof16-2	H21	j-11	Cultivar	Philippines
SD291	H11	tof16-2	H21	j-11	Cultivar	Luzon, Philippines
SD292	H11	tof16-2	H21	j-11	Cultivar	Luzon, Philippines
SD293	H11	tof16-2	H21	j-11	Cultivar	Luzon, Philippines
SD296	H11	tof16-2	H21	j-11	Cultivar	Luzon, Philippines
TL07	H11	tof16-2	H21	j-11	Cultivar	Thailand
TL08	H11	tof16-2	H21	j-11	Cultivar	Thailand
TL09	H11	tof16-2	H21	j-11	Cultivar	Thailand
TL11	H11	tof16-2	H21	j-11	Cultivar	Thailand
TL13	H11	tof16-2	H21	j-11	Cultivar	Thailand
TL14	H11	tof16-2	H21	j-11	Cultivar	Thailand
TL15	H11	tof16-2	H21	j-11	Cultivar	Thailand
ZK1768	H11	tof16-2	H21	j-11	Cultivar	Thailand
ZK1776	H11	tof16-2	H21	j-11	Cultivar	Myanmar
ZK1814	H11	tof16-2	H21	j-11	Cultivar	Sudan
ZK1849	H11	tof16-2	H21	j-11	Landrace	Brazil
ZK1872	H11	tof16-2	H21	j-11	Cultivar	Thailand
ZK1873	H11	tof16-2	H21	j-11	Cultivar	Thailand
ZK1885	H11	tof16-2	H21	j-11	Cultivar	Philippines
ZK1886	H11	tof16-2	H21	j-11	Cultivar	Venezuela
ZK1933	H11	tof16-2	H21	j-11	Cultivar	Brazil
YN28	H11	tof16-2	H21	j-11	Cultivar	Yunnan, China
SD221	H11	tof16-2	H21	j-11	Cultivar	Yunnan, China
sd259	H11	tof16-2	H6	j-3	Cultivar	Uttar Pradesh, India
SD323	H11	tof16-2	H27	j-4	Cultivar	Brazil
ZK1835	H11	tof16-2	H27	j-4	Landrace	Brazil
PK02	H11	tof16-2	H7	j-6	Cultivar	Pakistan
SD254	H8	Tof16-3	H21	j-11	Cultivar	Bagmati, Nepal
SD268	H8	Tof16-3	H21	j-11	Cultivar	Maharashtra, India
SD273	H8	Tof16-3	H21	j-11	Cultivar	Sikkim, India
SD228	H12	tof16-4	H21	j-11	Landrace	Brazil
ZK1923	H12	tof16-4	H21	j-11	Landrace	Brazil
