# Supplementary material for: Genetic basis and adaptation trajectory of soybean from its temperate origin to tropics
Source: Nat Commun. 2021 Sep 14;12:5445. doi: 10.1038/s41467-021-25800-3 (PMC8440769; doi:10.1038/s41467-021-25800-3)
Supplement: Supplementary file 8 — Source data [file 41467_2021_25800_MOESM8_ESM.xlsx]

## Sheet: Fig 1d
Fig 1d	Flowering time of tof16CR mutation and Harosoy under SD conditions
		Harosoy	tof16CR
	repeat 1	20	27
	repeat 2	21	27
	repeat 3	22	28
	repeat 4	22	28
	repeat 5	22	28
	repeat 6	21	28
	repeat 7	20	29
	repeat 8	21	29
	repeat 9	21	29
	repeat 10	19	30

## Sheet: Fig 1e
Fig 1e	Time to maturity of tof16CR mutation and Harosoy under SD conditions
		Harosoy	tof16CR
	repeat 1	88	98
	repeat 2	89	99
	repeat 3	90	100
	repeat 4	88	101
	repeat 5	89	98
	repeat 6	90	99
	repeat 7	91	100
	repeat 8	88	101
	repeat 9	89	99
	repeat 10	90	99

## Sheet: Fig 1f
Fig 1f	Grain yield per plant of tof16CR mutation and Harosoy under SD conditions
		Harosoy	tof16CR
	repeat 1	45.2648	56.1848
	repeat 2	51.325	54.3774
	repeat 3	46.2648	58.6814
	repeat 4	50.825	56.8641
	repeat 5	47.9658	57.3974
	repeat 6	50.625	62.6414
	repeat 7	48.2648	58.1848
	repeat 8	50.325	54.3774
	repeat 9	49.3848	60.7514
	repeat 10	52.375	61.1314

## Sheet: Fig 1g
Fig 1g	Diurnal variation in transcript levels of in wild type Harosoy and tof6CR mutant under SD conditions
				Harosoy			tof16CR
			repeat 1	repeat 2	repeat 3	repeat 1	repeat 2	repeat 3
		0h	0.000202436	0.000255583	0.000299366	0.00150085	0.00160858	0.00160858
		4h	0.000334323	0.000312557	0.000395097	0.00101803	0.00102511	0.00103224
		8h	0.000430632	0.000434323	0.000464789	0.000383098	0.000352522	0.000372622
		12h	0.000608163	0.000611069	0.000602471	0.00232267	0.00247218	0.00257716
		16h	0.000192881	0.000188912	0.000182477	0.000326642	0.000284359	0.000284359
		20h	0.000284359	0.000261663	0.000254508	0.000549345	0.000509016	0.000557014
		24h	0.000371649	0.000258751	0.000440064	0.0012433	0.00115981	0.00121989
		4h	0.000234323	0.000212557	0.000295097	0.000818033	0.000925114	0.00103224
		8h	0.000130632	0.000134323	0.000164789	0.000283098	0.000252522	0.000232622
		12h	0.000508163	0.000511069	0.000502471	0.00202267	0.00217218	0.00227716
		16h	0.000172881	0.000168912	0.000152477	0.000126642	0.000184359	0.000184359
		20h	0.000264359	0.000251663	0.000244508	0.000349345	0.000309016	0.000357014
		24h	0.000171649	0.000158751	0.000140064	0.000943303	0.00105981	0.0011199
		4h	0.000134323	0.000112557	0.000195097	0.000818033	0.00102511	0.000832244
		8h	0.000130632	0.000134323	0.000164789	0.000283098	0.000252522	0.000272622
		12h	0.000408163	0.00041069	0.000402471	0.00242267	0.00217218	0.00227716
		16h	0.000152881	0.000168912	0.000152477	0.000262664	0.000274359	0.000284359
		20h	0.000124359	0.000131663	0.000144508	0.000549345	0.000509016	0.000457014
		24h	0.000111649	0.000128751	0.000130064	0.0012433	0.00105981	0.0011199

## Sheet: Fig 1i
Fig 1i	ChIP-qPCR results demonstrated that Tof16 directly bound to the promoter of E1 gene.
		W82			Tof16-6HA
		repeat 1	repeat 2	repeat 3	repeat 1	repeat 2	repeat 3
	P1	1.12346	1.07763	1.28763	1.06434	0.98798	0.9452
	P2	1.10268	1.09948	1.25985	5.56014	5.16785	5.89517
	P3	1.38629	1.24099	1.13592	4.24425	4.33224	4.58212
	EF1b	0.936009	1.0193	1.1625	0.860378	1.09722	0.878952

## Sheet: Fig 2b
Fig 2b	Flowering time of lhy mutants and Harosoy under SD conditions
		Harosoy	lhy1a	lhy1b	lhy2a	lhy2b	lhy1a1b	lhy1a2a	lhy1a2b	lhy1b2a	lhy1b2b	lhy2a2b	lhy1a1b2a	lhy1a1b2b	lhy1a2a2b	lhy1b2a2b	lhy1a1b2a2b
	repeat 1	20	26	24	21	22	32	29	28	22	26	20	32	35	28	25	43
	repeat 2	21	27	25	21	23	32	29	28	22	26	20	32	35	29	26	43
	repeat 3	22	28	26	21	23	33	29	29	23	26	20	32	35	29	26	43
	repeat 4	22	28	26	22	23	33	29	29	23	27	23	32	35	31	26	44
	repeat 5	22	28	26	22	23	31	29	30	26	27	23	33	35	31	26	44
	repeat 6	21	28	24	23	24	31	25	30	26	27	23	33	34	32	28	44
	repeat 7	20	29	25	22	24	33	26	28	25	27	21	33	34	32	29	45
	repeat 8	21	29	25	23	24	32	26	29	25	27	21	33	34	32	29	45
	repeat 9	21	29	26	22	22	31	27	31	24	27	21	34	34	32	29	45
	repeat 10	22	29	27	23	22	32	27	32	24	27	21	34	34	30	29	46

## Sheet: Fig 2c
Fig 2c	Time to maturity of lhy mutants and Harosoy under SD conditions
	lhy1a	lhy1b	lhy2a	lhy2b	lhy1a1b	lhy1a2a	lhy1a2b	lhy1b2a	lhy1b2b	lhy2a2b	lhy1a1b2a	lhy1a1b2b	lhy1a2a2b	lhy1b2a2b	lhy1a1b2a2b
repeat 1	98	91	89	88	109	103	106	93	97	89	127	134	117	111	145
repeat 2	99	92	89	88	108	101	104	92	97	90	126	133	116	111	150
repeat 3	100	93	90	90	109	102	105	93	98	91	125	134	115	110	146
repeat 4	101	94	89	89	110	103	106	94	99	89	124	135	114	112	150
repeat 5	98	94	89	89	108	101	104	94	96	89	125	133	118	111	150
repeat 6	99	93	91	90	109	102	105	93	97	90	127	132	116	112	148
repeat 7	100	94	91	91	108	103	106	94	98	91	128	133	117	110	149
repeat 8	101	94	88	89	109	101	104	94	100	89	124	134	116	113	147
repeat 9	99	93	90	89	108	102	105	93	97	89	126	132	115	111	148
repeat 10	99	93	91	90	107	101	104	93	97	91	127	131	117	112	145

## Sheet: Fig 2d
Fig 2d	Total pods per plant height of lhy mutants and Harosoy under SD conditions
	Harosoy	lhy1a	lhy1b	lhy2a	lhy2b	lhy1a1b	lhy1a2a	lhy1a2b	lhy1b2a	lhy1b2b	lhy2a2b	lhy1a1b2a	lhy1a1b2b	lhy1a2a2b	lhy1b2a2b	lhy1a1b2a2b
repeat 1	103	124	114	124	96	225	154	181	158	132	118	358	416	326	145	264
repeat 2	118	120	114	110	120	217	160	187	129	155	129	353	375	255	137	289
repeat 3	111	136	126	113	110	239	162	206	143	154	125	311	416	336	172	291
repeat 4	126	118	113	103	117	226	156	192	137	151	134	331	398	296	145	280
repeat 5	100	126	111	110	117	227	161	201	147	152	133	355	404	268	143	279
repeat 6	115	115	119	115	119	229	154	201	146	157	124	338	414	314	155	276
repeat 7	106	137	118	123	117	220	158	203	153	147	121	345	398	334	152	288
repeat 8	117	137	128	109	114	231	162	194	150	154	112	355	393	332	165	287
repeat 9	110	135	113	116	115	226	152	198	163	165	104	321	390	342	163	285
repeat 10	107	144	114	120	119	230	158	197	161	152	110	329	379	308	162	280

## Sheet: Fig 2e
Fig 2e	Grain yield per plant of lhy mutants and Harosoy under SD conditions
		Harosoy	lhy1a	lhy1b	lhy2a	lhy2b	lhy1a1b	lhy1a2a	lhy1a2b	lhy1b2a	lhy1b2b	lhy2a2b	lhy1a1b2a	lhy1a1b2b	lhy1a2a2b	lhy1b2a2b	lhy1a1b2a2b
	repeat 1	45.2648	54.1848	48.7976	53.3216	43.8236	101.792	72.324	78.0372	55.826	54.4856	51.3252	143.964	165.486	136.713	64.711	112.501
	repeat 2	48.345	54.3774	50.267	45.375	52.5402	89.5632	70.7272	85.064	60.5504	57.2396	48.0988	153.979	149.066	115.104	62.458	121.787
	repeat 3	47.9864	62.5814	50.992	42.0808	48.328	101.517	69.6234	90.7676	46.4866	61.5852	51.377	149.746	170.184	135.771	57.5536	117
	repeat 4	52.052	53.5856	49.01	45.032	45.52	101.606	69.012	82.9584	58.552	56.0046	40.6448	142.096	165.365	125.29	64.22	119.006
	repeat 5	41.1378	57.1306	48.7916	47.32	46.42	98.631	69.3	88.515	60.4742	59.027	45.9752	150.122	168.158	114.584	52.5044	117.867
	repeat 6	46.53	50.874	54.0934	42.416	48.3288	97.586	68.0336	86.835	58.7784	50.7596	52.8776	143.143	173.901	135.005	58.9622	120.809
	repeat 7	42.2688	60.2368	52.8882	50.452	51.9156	96.14	69.2946	84.5308	47.6398	56.2856	44.0132	143.114	165.998	140.41	61.8124	122.822
	repeat 8	48.7056	60.5992	50.2094	44.156	45.6098	100.519	70.1274	81.5866	52.2046	57.0536	45.0932	144.19	165.849	143.402	54.1032	121.18
	repeat 9	43.7836	60.696	49.5864	45.0568	41.6272	99.4062	67.0232	87.8686	51.232	51.4816	45.427	138.024	163.845	146.537	53.7832	122.822
	repeat 10	43.354	62.2188	50.8544	51.2544	41.1934	99.0288	69.056	83.636	49.7998	48.4356	42.0402	136.105	156.792	132.401	54.4152	119.584
	Average	45.9428	57.6485	50.549	46.6465	46.5307	98.5789	69.4521	84.9799	54.1544	55.2358	46.6872	144.448	164.464	132.522	58.4523	119.538

## Sheet: Fig 3b
Fig 3b	Flowering time of NILs possessing different allelic combinations at Tof16 and J in E1 background under SD (12 h light/12 h dark) conditions
			E1/Tof16/J	E1/tof16CR/J	E1/Tof16/j-9	E1/tof16CR/j-9
		repeat 1	23	29	34	55
		repeat 2	24	29	35	54
		repeat 3	25	29	36	56
		repeat 4	23	30	34	55
		repeat 5	24	29	35	54
		repeat 6	25	29	36	56
		repeat 7	23	29	34	55
		repeat 8	24	30	35	54
		repeat 9	25	31	36	56
		repeat 10	24	30	35	55

[truncated: 76 more sheets: Fig 3c, Fig 3d, Fig 3e, Fig 3f, Fig 3g, Fig 4b, Fig 4c, Fig 4e, Fig 4f, Fig 4h, Fig 4i, Supplementary Fig. 3a, Supplementary Fig. 7a, Supplementary Fig. 7b, Supplementary Fig. 7c, Supplementary Fig. 7d, Supplementary Fig. 7e, Supplementary Fig. 7f, Supplementary Fig. 7g, Supplementary Fig. 7h …]
